# Supplementary material for: Photocatalytic ethylene production by oxidative dehydrogenation of ethane with dioxygen on ZnO-supported PdZn intermetallic nanoparticles
Source: Nat Commun. 2024 Jan 26;15:789. doi: 10.1038/s41467-024-45031-6 (PMC10817976; doi:10.1038/s41467-024-45031-6)
Supplement: Supplementary file 3 — Source Data [file 41467_2024_45031_MOESM3_ESM.xlsx]

## Sheet: Fig.1a
				2θ(°)	Intensity(a.u.)	2θ(°)	Intensity(a.u.)
					PdZn/ZnO		PdZn-PDF#06-0620
				5	365	26.831	5
				5.01999	431	30.807	10
				5.03998	359	41.186	100
				5.05997	356	44.141	100
				5.07996	342	54.405	30
				5.09995	349	64.226	50
				5.11994	383	72.673	50
				5.13993	361	79.233	80
				5.15992	349	88.997	50
				5.1799	363
				5.19989	340
				5.21988	352
				5.23987	333
				5.25986	342
				5.27985	333
				5.29984	327
				5.31983	317
				5.33982	340
				5.35981	336
				5.3798	308
				5.39979	311
				5.41978	317
				5.43977	318
				5.45976	311
				5.47975	326
				5.49974	270
				5.51972	259
				5.53971	285
				5.5597	304
				5.57969	295
				5.59968	253
				5.61967	303
				5.63966	291
				5.65965	308
				5.67964	292
				5.69963	264
				5.71962	298
				5.73961	251
				5.7596	255
				5.77959	237
				5.79958	274
				5.81957	262
				5.83955	271
				5.85954	295
				5.87953	263
				5.89952	268
				5.91951	246
				5.9395	253
				5.95949	283
				5.97948	249
				5.99947	229
				6.01946	262
				6.03945	246
				6.05944	245
				6.07943	245
				6.09942	245
				6.11941	230
				6.1394	230
				6.15939	240
				6.17937	218
				6.19936	215
				6.21935	242
				6.23934	219
				6.25933	229
				6.27932	223
				6.29931	230
				6.3193	212
				6.33929	217
				6.35928	218
				6.37927	239
				6.39926	226
				6.41925	190
				6.43924	192
				6.45923	216
				6.47922	193
				6.4992	213
				6.51919	178
				6.53918	198
				6.55917	210
				6.57916	178
				6.59915	210
				6.61914	199
				6.63913	204
				6.65912	213
				6.67911	208
				6.6991	190
				6.71909	202
				6.73908	207
				6.75907	180
				6.77906	194
				6.79905	179
				6.81904	186
				6.83902	203
				6.85901	183
				6.879	189
				6.89899	192
				6.91898	191
				6.93897	179
				6.95896	164
				6.97895	183
				6.99894	181
				7.01893	176
				7.03892	183
				7.05891	168
				7.0789	192
				7.09889	165
				7.11888	168
				7.13887	164
				7.15886	179
				7.17884	168
				7.19883	186
				7.21882	163
				7.23881	187
				7.2588	181
				7.27879	193
				7.29878	178
				7.31877	172
				7.33876	181
				7.35875	160
				7.37874	183
				7.39873	166
				7.41872	175
				7.43871	167
				7.4587	170
				7.47869	185
				7.49868	157
				7.51866	166
				7.53865	161
				7.55864	148
				7.57863	152
				7.59862	173
				7.61861	148
				7.6386	139
				7.65859	139
				7.67858	164
				7.69857	177
				7.71856	166
				7.73855	156
				7.75854	155
				7.77853	167
				7.79852	165
				7.81851	141
				7.83849	156
				7.85848	160
				7.87847	161
				7.89846	152
				7.91845	159
				7.93844	154
				7.95843	150
				7.97842	184
				7.99841	142
				8.0184	144
				8.03839	169
				8.05838	149
				8.07837	170
				8.09836	142
				8.11835	161
				8.13834	146
				8.15833	156
				8.17831	168
				8.1983	161
				8.21829	167
				8.23828	155
				8.25827	132
				8.27826	151
				8.29825	136
				8.31824	131
				8.33823	165
				8.35822	145
				8.37821	149
				8.3982	140
				8.41819	124
				8.43818	132
				8.45817	152
				8.47816	140
				8.49815	158
				8.51813	139
				8.53812	171
				8.55811	132
				8.5781	156
				8.59809	145
				8.61808	150
				8.63807	156
				8.65806	139
				8.67805	141
				8.69804	133
				8.71803	145
				8.73802	164
				8.75801	140
				8.778	147
				8.79799	118
				8.81798	149
				8.83796	105
				8.85795	151
				8.87794	140
				8.89793	136
				8.91792	150
				8.93791	131
				8.9579	122
				8.97789	130
				8.99788	125
				9.01787	150
				9.03786	135
				9.05785	132
				9.07784	139
				9.09783	141
				9.11782	152
				9.13781	152
				9.1578	142
				9.17778	142
				9.19777	126
				9.21776	131
				9.23775	143
				9.25774	135
				9.27773	153
				9.29772	133
				9.31771	150
				9.3377	130
				9.35769	119
				9.37768	146
				9.39767	141
				9.41766	135
				9.43765	138
				9.45764	127
				9.47763	129
				9.49761	121
				9.5176	129
				9.53759	136
				9.55758	144
				9.57757	140
				9.59756	136
				9.61755	151
				9.63754	150
				9.65753	127
				9.67752	132
				9.69751	128
				9.7175	137
				9.73749	134
				9.75748	121
				9.77747	124
				9.79746	134
				9.81745	138
				9.83743	125
				9.85742	134
				9.87741	119
				9.8974	149
				9.91739	146
				9.93738	116
				9.95737	128
				9.97736	148
				9.99735	139
				10.0173	135
				10.0373	140
				10.0573	132
				10.0773	143
				10.0973	128
				10.1173	133
				10.1373	127
				10.1573	134
				10.1773	126
				10.1972	123
				10.2172	112
				10.2372	123
				10.2572	127
				10.2772	128
				10.2972	138
				10.3172	125
				10.3372	119
				10.3572	139
				10.3771	113
				10.3971	125
				10.4171	117
				10.4371	124
				10.4571	120
				10.4771	114
				10.4971	128
				10.5171	132
				10.5371	132
				10.5571	130
				10.577	110
				10.597	131
				10.617	123
				10.637	130
				10.657	149
				10.677	134
				10.697	134
				10.717	146
				10.737	119
				10.7569	143
				10.7769	142
				10.7969	114
				10.8169	133
				10.8369	115
				10.8569	104
				10.8769	133
				10.8969	136
				10.9169	112
				10.9369	106
				10.9568	141
				10.9768	132
				10.9968	118
				11.0168	130
				11.0368	119
				11.0568	116
				11.0768	123
				11.0968	134
				11.1168	123
				11.1367	113
				11.1567	148
				11.1767	141
				11.1967	141
				11.2167	121
				11.2367	125
				11.2567	131
				11.2767	127
				11.2967	138
				11.3167	127
				11.3366	125
				11.3566	118
				11.3766	136
				11.3966	145
				11.4166	130
				11.4366	118
				11.4566	119
				11.4766	104
				11.4966	116
				11.5165	137
				11.5365	131
				11.5565	121
				11.5765	137
				11.5965	114
				11.6165	137
				11.6365	112
				11.6565	119
				11.6765	122
				11.6964	136
				11.7164	117
				11.7364	115
				11.7564	111
				11.7764	134
				11.7964	128
				11.8164	121
				11.8364	133
				11.8564	126
				11.8764	119
				11.8963	115
				11.9163	111
				11.9363	133
				11.9563	148
				11.9763	130
				11.9963	117
				12.0163	123
				12.0363	119
				12.0563	135
				12.0762	128
				12.0962	122
				12.1162	110
				12.1362	139
				12.1562	136
				12.1762	116
				12.1962	141
				12.2162	142
				12.2362	114
				12.2562	143
				12.2761	141
				12.2961	124
				12.3161	133
				12.3361	113
				12.3561	127
				12.3761	121
				12.3961	117
				12.4161	114
				12.4361	134
				12.456	123
				12.476	119
				12.496	127
				12.516	119
				12.536	129
				12.556	136
				12.576	119
				12.596	112
				12.616	134
				12.636	127
				12.6559	113
				12.6759	130
				12.6959	116
				12.7159	126
				12.7359	140
				12.7559	128
				12.7759	125
				12.7959	124
				12.8159	119
				12.8358	119
				12.8558	114
				12.8758	110
				12.8958	132
				12.9158	119
				12.9358	132
				12.9558	138
				12.9758	119
				12.9958	124
				13.0157	129
				13.0357	126
				13.0557	137
				13.0757	138
				13.0957	128
				13.1157	138
				13.1357	104
				13.1557	120
				13.1757	109
				13.1957	131
				13.2156	132
				13.2356	144
				13.2556	105
				13.2756	117
				13.2956	117
				13.3156	128
				13.3356	133
				13.3556	108
				13.3756	125
				13.3955	119
				13.4155	121
				13.4355	128
				13.4555	125
				13.4755	128
				13.4955	119
				13.5155	133
				13.5355	142
				13.5555	129
				13.5755	130
				13.5954	121
				13.6154	147
				13.6354	115
				13.6554	140
				13.6754	129
				13.6954	123
				13.7154	150
				13.7354	125
				13.7554	131
				13.7753	117
				13.7953	122
				13.8153	114
				13.8353	143
				13.8553	158
				13.8753	128
				13.8953	128
				13.9153	100
				13.9353	142
				13.9553	122
				13.9752	121
				13.9952	137
				14.0152	115
				14.0352	134
				14.0552	125
				14.0752	108
				14.0952	118
				14.1152	124
				14.1352	136
				14.1551	96
				14.1751	127
				14.1951	117
				14.2151	118
				14.2351	127
				14.2551	133
				14.2751	125
				14.2951	134
				14.3151	116
				14.335	96
				14.355	128
				14.375	146
				14.395	137
				14.415	136
				14.435	139
				14.455	133
				14.475	161
				14.495	153
				14.515	144
				14.5349	152
				14.5549	162
				14.5749	122
				14.5949	138
				14.6149	129
				14.6349	118
				14.6549	128
				14.6749	132
				14.6949	128
				14.7148	113
				14.7348	128
				14.7548	131
				14.7748	116
				14.7948	150
				14.8148	116
				14.8348	129
				14.8548	130
				14.8748	131
				14.8948	131
				14.9147	121
				14.9347	116
				14.9547	137
				14.9747	121
				14.9947	143
				15.0147	142
				15.0347	128
				15.0547	118
				15.0747	132
				15.0946	149
				15.1146	127
				15.1346	136
				15.1546	135
				15.1746	142
				15.1946	151
				15.2146	141
				15.2346	123
				15.2546	117
				15.2746	131
				15.2945	117
				15.3145	134
				15.3345	139
				15.3545	134
				15.3745	140
				15.3945	134
				15.4145	113
				15.4345	120
				15.4545	129
				15.4744	129
				15.4944	132
				15.5144	132
				15.5344	121
				15.5544	136
				15.5744	121
				15.5944	136
				15.6144	122
				15.6344	120
				15.6544	146
				15.6743	126
				15.6943	145
				15.7143	126
				15.7343	134
				15.7543	136
				15.7743	108
				15.7943	127
				15.8143	126
				15.8343	111
				15.8542	144
				15.8742	126
				15.8942	143
				15.9142	141
				15.9342	147
				15.9542	138
				15.9742	133
				15.9942	160
				16.0142	128
				16.0341	146
				16.0541	132
				16.0741	131
				16.0941	132
				16.1141	131
				16.1341	140
				16.1541	138
				16.1741	121
				16.1941	142
				16.2141	130
				16.234	119
				16.254	149
				16.274	140
				16.294	150
				16.314	130
				16.334	121
				16.354	134
				16.374	144
				16.394	129
				16.4139	136
				16.4339	135
				16.4539	157
				16.4739	138
				16.4939	129
				16.5139	137
				16.5339	126
				16.5539	130
				16.5739	150
				16.5939	130
				16.6138	121
				16.6338	129
				16.6538	161
				16.6738	124
				16.6938	130
				16.7138	137
				16.7338	162
				16.7538	155
				16.7738	131
				16.7937	119
				16.8137	119
				16.8337	129
				16.8537	143
				16.8737	147
				16.8937	109
				16.9137	139
				16.9337	140
				16.9537	145
				16.9737	128
				16.9936	132
				17.0136	103
				17.0336	133
				17.0536	129
				17.0736	112
				17.0936	131
				17.1136	120
				17.1336	141
				17.1536	127
				17.1735	125
				17.1935	139
				17.2135	142
				17.2335	154
				17.2535	123
				17.2735	143
				17.2935	123
				17.3135	153
				17.3335	137
				17.3534	143
				17.3734	135
				17.3934	138
				17.4134	173
				17.4334	136
				17.4534	142
				17.4734	119
				17.4934	141
				17.5134	126
				17.5334	156
				17.5533	154
				17.5733	150
				17.5933	143
				17.6133	128
				17.6333	134
				17.6533	139
				17.6733	150
				17.6933	180
				17.7133	143
				17.7332	144
				17.7532	137
				17.7732	137
				17.7932	135
				17.8132	168
				17.8332	148
				17.8532	128
				17.8732	146
				17.8932	143
				17.9132	125
				17.9331	149
				17.9531	158
				17.9731	164
				17.9931	166
				18.0131	153
				18.0331	152
				18.0531	162
				18.0731	158
				18.0931	162
				18.113	168
				18.133	190
				18.153	175
				18.173	167
				18.193	172
				18.213	171
				18.233	173
				18.253	159
				18.273	144
				18.293	149
				18.3129	160
				18.3329	149
				18.3529	154
				18.3729	153
				18.3929	147
				18.4129	152
				18.4329	153
				18.4529	145
				18.4729	148
				18.4928	116
				18.5128	151
				18.5328	137
				18.5528	129
				18.5728	123
				18.5928	160
				18.6128	167
				18.6328	115
				18.6528	134
				18.6727	144
				18.6927	141
				18.7127	145
				18.7327	160
				18.7527	145
				18.7727	142
				18.7927	150
				18.8127	161
				18.8327	142
				18.8527	129
				18.8726	126
				18.8926	132
				18.9126	155
				18.9326	130
				18.9526	135
				18.9726	154
				18.9926	157
				19.0126	133
				19.0326	153
				19.0525	156
				19.0725	132
				19.0925	117
				19.1125	146
				19.1325	152
				19.1525	135
				19.1725	137
				19.1925	135
				19.2125	144
				19.2325	156
				19.2524	133
				19.2724	111
				19.2924	140
				19.3124	135
				19.3324	134
				19.3524	138
				19.3724	134
				19.3924	145
				19.4124	163
				19.4323	155
				19.4523	127
				19.4723	127
				19.4923	147
				19.5123	141
				19.5323	142
				19.5523	129
				19.5723	146
				19.5923	153
				19.6123	141
				19.6322	137
				19.6522	128
				19.6722	134
				19.6922	139
				19.7122	144
				19.7322	140
				19.7522	147
				19.7722	151
				19.7922	130
				19.8121	136
				19.8321	152
				19.8521	147
				19.8721	143
				19.8921	145
				19.9121	139
				19.9321	144
				19.9521	155
				19.9721	130
				19.992	143
				20.012	142
				20.032	144
				20.052	122
				20.072	146
				20.092	125
				20.112	144
				20.132	147
				20.152	140
				20.172	137
				20.1919	141
				20.2119	153
				20.2319	162
				20.2519	134
				20.2719	129
				20.2919	125
				20.3119	136
				20.3319	145
				20.3519	139
				20.3718	167
				20.3918	151
				20.4118	138
				20.4318	149
				20.4518	146
				20.4718	156
				20.4918	134
				20.5118	139
				20.5318	143
				20.5518	166
				20.5717	149
				20.5917	133
				20.6117	126
				20.6317	155
				20.6517	145
				20.6717	158
				20.6917	140
				20.7117	167
				20.7317	153
				20.7516	158
				20.7716	149
				20.7916	145
				20.8116	142
				20.8316	162
				20.8516	117
				20.8716	108
				20.8916	144
				20.9116	159
				20.9316	156
				20.9515	139
				20.9715	186
				20.9915	129
				21.0115	128
				21.0315	123
				21.0515	154
				21.0715	164
				21.0915	133
				21.1115	162
				21.1314	145
				21.1514	141
				21.1714	103
				21.1914	144
				21.2114	153
				21.2314	145
				21.2514	140
				21.2714	152
				21.2914	148
				21.3114	130
				21.3313	144
				21.3513	138
				21.3713	135
				21.3913	157
				21.4113	132
				21.4313	147
				21.4513	154
				21.4713	161
				21.4913	148
				21.5112	150
				21.5312	175
				21.5512	152
				21.5712	126
				21.5912	153
				21.6112	162
				21.6312	143
				21.6512	146
				21.6712	163
				21.6911	163
				21.7111	171
				21.7311	152
				21.7511	142
				21.7711	166
				21.7911	167
				21.8111	167
				21.8311	147
				21.8511	135
				21.8711	163
				21.891	182
				21.911	150
				21.931	168
				21.951	178
				21.971	141
				21.991	142
				22.011	148
				22.031	149
				22.051	143
				22.0709	129
				22.0909	183
				22.1109	153
				22.1309	151
				22.1509	155
				22.1709	137
				22.1909	145
				22.2109	150
				22.2309	151
				22.2509	126
				22.2708	168
				22.2908	164
				22.3108	140
				22.3308	140
				22.3508	154
				22.3708	151
				22.3908	147
				22.4108	144
				22.4308	142
				22.4507	165
				22.4707	133
				22.4907	156
				22.5107	149
				22.5307	150
				22.5507	159
				22.5707	139
				22.5907	135
				22.6107	151
				22.6307	160
				22.6506	154
				22.6706	169
				22.6906	150
				22.7106	158
				22.7306	158
				22.7506	171
				22.7706	135
				22.7906	141
				22.8106	165
				22.8305	185
				22.8505	159
				22.8705	172
				22.8905	159
				22.9105	147
				22.9305	148
				22.9505	133
				22.9705	152
				22.9905	161
				23.0104	149
				23.0304	158
				23.0504	132
				23.0704	146
				23.0904	163
				23.1104	147
				23.1304	177
				23.1504	154
				23.1704	159
				23.1904	137
				23.2103	167
				23.2303	172
				23.2503	166
				23.2703	145
				23.2903	164
				23.3103	160
				23.3303	166
				23.3503	145
				23.3703	140
				23.3902	150
				23.4102	161
				23.4302	147
				23.4502	146
				23.4702	156
				23.4902	174
				23.5102	148
				23.5302	157
				23.5502	145
				23.5702	154
				23.5901	152
				23.6101	138
				23.6301	152
				23.6501	182
				23.6701	142
				23.6901	138
				23.7101	175
				23.7301	150
				23.7501	184
				23.77	141
				23.79	150
				23.81	149
				23.83	155
				23.85	154
				23.87	167
				23.89	161
				23.91	177
				23.93	147
				23.95	135
				23.9699	155
				23.9899	158
				24.0099	150
				24.0299	158
				24.0499	150
				24.0699	143
				24.0899	149
				24.1099	143
				24.1299	162
				24.1498	161
				24.1698	154
				24.1898	151
				24.2098	165
				24.2298	154
				24.2498	153
				24.2698	155
				24.2898	146
				24.3098	152
				24.3297	172
				24.3497	159
				24.3697	176
				24.3897	156
				24.4097	139
				24.4297	149
				24.4497	148
				24.4697	158
				24.4897	181
				24.5097	164
				24.5296	150
				24.5496	145
				24.5696	155
				24.5896	145
				24.6096	130
				24.6296	158
				24.6496	124
				24.6696	148
				24.6896	142
				24.7095	146
				24.7295	169
				24.7495	154
				24.7695	142
				24.7895	165
				24.8095	134
				24.8295	148
				24.8495	131
				24.8695	172
				24.8895	169
				24.9094	160
				24.9294	163
				24.9494	156
				24.9694	161
				24.9894	145
				25.0094	156
				25.0294	166
				25.0494	174
				25.0694	132
				25.0893	182
				25.1093	159
				25.1293	159
				25.1493	176
				25.1693	142
				25.1893	152
				25.2093	161
				25.2293	156
				25.2493	155
				25.2693	163
				25.2892	175
				25.3092	132
				25.3292	165
				25.3492	157
				25.3692	157
				25.3892	151
				25.4092	129
				25.4292	154
				25.4492	165
				25.4691	166
				25.4891	154
				25.5091	148
				25.5291	171
				25.5491	170
				25.5691	160
				25.5891	139
				25.6091	153
				25.6291	163
				25.6491	173
				25.669	143
				25.689	150
				25.709	151
				25.729	164
				25.749	157
				25.769	155
				25.789	170
				25.809	143
				25.829	169
				25.8489	170
				25.8689	166
				25.8889	152
				25.9089	162
				25.9289	152
				25.9489	156
				25.9689	130
				25.9889	151
				26.0089	151
				26.0288	161
				26.0488	156
				26.0688	159
				26.0888	157
				26.1088	159
				26.1288	171
				26.1488	156
				26.1688	141
				26.1888	148
				26.2088	168
				26.2287	159
				26.2487	157
				26.2687	151
				26.2887	165
				26.3087	165
				26.3287	162
				26.3487	150
				26.3687	152
				26.3887	169
				26.4086	164
				26.4286	142
				26.4486	147
				26.4686	166
				26.4886	158
				26.5086	168
				26.5286	148
				26.5486	180
				26.5686	178
				26.5886	165
				26.6085	183
				26.6285	179
				26.6485	144
				26.6685	152
				26.6885	181
				26.7085	163
				26.7285	171
				26.7485	180
				26.7685	171
				26.7884	182
				26.8084	173
				26.8284	173
				26.8484	178
				26.8684	187
				26.8884	193
				26.9084	157
				26.9284	168
				26.9484	183
				26.9684	160
				26.9883	180
				27.0083	168
				27.0283	174
				27.0483	164
				27.0683	176
				27.0883	169
				27.1083	164
				27.1283	157
				27.1483	176
				27.1682	180
				27.1882	174
				27.2082	172
				27.2282	165
				27.2482	158
				27.2682	157
				27.2882	162
				27.3082	167
				27.3282	166
				27.3481	168
				27.3681	164
				27.3881	179
				27.4081	176
				27.4281	169
				27.4481	156
				27.4681	173
				27.4881	175
				27.5081	157
				27.5281	184
				27.548	155
				27.568	154
				27.588	181
				27.608	177
				27.628	166
				27.648	158
				27.668	168
				27.688	145
				27.708	154
				27.7279	158
				27.7479	177
				27.7679	180
				27.7879	176
				27.8079	159
				27.8279	161
				27.8479	164
				27.8679	171
				27.8879	162
				27.9079	173
				27.9278	158
				27.9478	185
				27.9678	173
				27.9878	184
				28.0078	159
				28.0278	201
				28.0478	154
				28.0678	186
				28.0878	155
				28.1077	171
				28.1277	162
				28.1477	168
				28.1677	177
				28.1877	177
				28.2077	170
				28.2277	178
				28.2477	176
				28.2677	164
				28.2877	172
				28.3076	151
				28.3276	152
				28.3476	182
				28.3676	183
				28.3876	163
				28.4076	137
				28.4276	199
				28.4476	171
				28.4676	180
				28.4875	185
				28.5075	168
				28.5275	187
				28.5475	173
				28.5675	162
				28.5875	182
				28.6075	182
				28.6275	203
				28.6475	165
				28.6674	197
				28.6874	183
				28.7074	182
				28.7274	167
				28.7474	199
				28.7674	183
				28.7874	189
				28.8074	164
				28.8274	180
				28.8474	201
				28.8673	183
				28.8873	173
				28.9073	175
				28.9273	194
				28.9473	205
				28.9673	180
				28.9873	182
				29.0073	210
				29.0273	163
				29.0472	184
				29.0672	209
				29.0872	177
				29.1072	171
				29.1272	157
				29.1472	164
				29.1672	167
				29.1872	186
				29.2072	189
				29.2272	195
				29.2471	204
				29.2671	188
				29.2871	198
				29.3071	192
				29.3271	188
				29.3471	190
				29.3671	181
				29.3871	187
				29.4071	169
				29.427	185
				29.447	191
				29.467	205
				29.487	193
				29.507	212
				29.527	205
				29.547	189
				29.567	178
				29.587	187
				29.607	210
				29.6269	202
				29.6469	224
				29.6669	172
				29.6869	225
				29.7069	205
				29.7269	205
				29.7469	201
				29.7669	189
				29.7869	208
				29.8068	230
				29.8268	206
				29.8468	219
				29.8668	236
				29.8868	179
				29.9068	220
				29.9268	185
				29.9468	219
				29.9668	214
				29.9868	205
				30.0067	241
				30.0267	225
				30.0467	199
				30.0667	235
				30.0867	220
				30.1067	242
				30.1267	211
				30.1467	220
				30.1667	225
				30.1866	245
				30.2066	226
				30.2266	228
				30.2466	256
				30.2666	234
				30.2866	231
				30.3066	250
				30.3266	242
				30.3466	274
				30.3665	262
				30.3865	278
				30.4065	263
				30.4265	297
				30.4465	299
				30.4665	289
				30.4865	265
				30.5065	287
				30.5265	267
				30.5465	283
				30.5664	285
				30.5864	302
				30.6064	303
				30.6264	295
				30.6464	323
				30.6664	290
				30.6864	298
				30.7064	330
				30.7264	350
				30.7463	332
				30.7663	327
				30.7863	343
				30.8063	361
				30.8263	339
				30.8463	390
				30.8663	433
				30.8863	452
				30.9063	445
				30.9263	472
				30.9462	438
				30.9662	461
				30.9862	511
				31.0062	486
				31.0262	565
				31.0462	564
				31.0662	551
				31.0862	578
				31.1062	596
				31.1261	575
				31.1461	646
				31.1661	661
				31.1861	689
				31.2061	723
				31.2261	812
				31.2461	799
				31.2661	796
				31.2861	863
				31.3061	838
				31.326	896
				31.346	1026
				31.366	1016
				31.386	1110
				31.406	1147
				31.426	1104
				31.446	1268
				31.466	1301
				31.486	1413
				31.5059	1457
				31.5259	1586
				31.5459	1659
				31.5659	1655
				31.5859	1706
				31.6059	1846
				31.6259	1883
				31.6459	2027
				31.6659	2014
				31.6858	2041
				31.7058	2267
				31.7258	2237
				31.7458	2133
				31.7658	2257
				31.7858	2277
				31.8058	2319
				31.8258	2294
				31.8458	2405
				31.8658	2382
				31.8857	2327
				31.9057	2381
				31.9257	2333
				31.9457	2274
				31.9657	2220
				31.9857	2251
				32.0057	2322
				32.0257	2172
				32.0457	2157
				32.0656	2092
				32.0856	1959
				32.1056	1963
				32.1256	1793
				32.1456	1828
				32.1656	1771
				32.1856	1671
				32.2056	1626
				32.2256	1510
				32.2456	1444
				32.2655	1301
				32.2855	1333
				32.3055	1255
				32.3255	1185
				32.3455	1092
				32.3655	1092
				32.3855	1061
				32.4055	971
				32.4255	967
				32.4454	877
				32.4654	845
				32.4854	835
				32.5054	802
				32.5254	740
				32.5454	767
				32.5654	682
				32.5854	723
				32.6054	628
				32.6254	623
				32.6453	603
				32.6653	563
				32.6853	549
				32.7053	553
				32.7253	521
				32.7453	523
				32.7653	551
				32.7853	469
				32.8053	477
				32.8252	468
				32.8452	464
				32.8652	436
				32.8852	455
				32.9052	426
				32.9252	439
				32.9452	424
				32.9652	401
				32.9852	407
				33.0051	418
				33.0251	401
				33.0451	425
				33.0651	401
				33.0851	428
				33.1051	410
				33.1251	394
				33.1451	405
				33.1651	399
				33.1851	398
				33.205	404
				33.225	423
				33.245	387
				33.265	400
				33.285	430
				33.305	421
				33.325	414
				33.345	428
				33.365	425
				33.3849	432
				33.4049	408
				33.4249	404
				33.4449	387
				33.4649	434
				33.4849	408
				33.5049	437
				33.5249	404
				33.5449	426
				33.5649	450
				33.5848	480
				33.6048	468
				33.6248	461
				33.6448	482
				33.6648	486
				33.6848	475
				33.7048	530
				33.7248	563
				33.7448	569
				33.7647	574
				33.7847	592
				33.8047	606
				33.8247	630
				33.8447	641
				33.8647	651
				33.8847	691
				33.9047	785
				33.9247	736
				33.9447	796
				33.9646	836
				33.9846	844
				34.0046	875
				34.0246	884
				34.0446	938
				34.0646	977
				34.0846	1057
				34.1046	1090
				34.1246	1104
				34.1445	1222
				34.1645	1243
				34.1845	1273
				34.2045	1428
				34.2245	1423
				34.2445	1511
				34.2645	1477
				34.2845	1601
				34.3045	1641
				34.3244	1670
				34.3444	1802
				34.3644	1746
				34.3844	1835
				34.4044	1900
				34.4244	1944
				34.4444	1978
				34.4644	1951
				34.4844	1955
				34.5044	1963
				34.5243	1962
				34.5443	1995
				34.5643	2011
				34.5843	1951
				34.6043	1899
				34.6243	1958
				34.6443	1840
				34.6643	1834
				34.6843	1767
				34.7042	1778
				34.7242	1793
				34.7442	1633
				34.7642	1678
				34.7842	1501
				34.8042	1508
				34.8242	1462
				34.8442	1401
				34.8642	1374
				34.8842	1305
				34.9041	1188
				34.9241	1262
				34.9441	1150
				34.9641	1136
				34.9841	1034
				35.0041	1004
				35.0241	1022
				35.0441	994
				35.0641	970
				35.084	899
				35.104	878
				35.124	878
				35.144	861
				35.164	877
				35.184	885
				35.204	898
				35.224	841
				35.244	771
				35.264	847
				35.2839	765
				35.3039	837
				35.3239	808
				35.3439	791
				35.3639	832
				35.3839	838
				35.4039	871
				35.4239	876
				35.4439	885
				35.4638	927
				35.4838	965
				35.5038	913
				35.5238	957
				35.5438	1014
				35.5638	1087
				35.5838	1049
				35.6038	1161
				35.6238	1191
				35.6438	1237
				35.6637	1221
				35.6837	1309
				35.7037	1352
				35.7237	1431
				35.7437	1437
				35.7637	1489
				35.7837	1548
				35.8037	1591
				35.8237	1792
				35.8436	1804
				35.8636	1906
				35.8836	1940
				35.9036	1956
				35.9236	2057
				35.9436	2144
				35.9636	2421
				35.9836	2483
				36.0036	2500
				36.0235	2593
				36.0435	2673
				36.0635	2782
				36.0835	2801
				36.1035	3092
				36.1235	3019
				36.1435	3131
				36.1635	3175
				36.1835	3299
				36.2035	3276
				36.2234	3485
				36.2434	3460
				36.2634	3491
				36.2834	3542
				36.3034	3600
				36.3234	3651
				36.3434	3614
				36.3634	3615
				36.3834	3563
				36.4033	3470
				36.4233	3426
				36.4433	3418
				36.4633	3466
				36.4833	3353
				36.5033	3202
				36.5233	3286
				36.5433	3091
				36.5633	3013
				36.5833	2873
				36.6032	2870
				36.6232	2689
				36.6432	2692
				36.6632	2397
				36.6832	2514
				36.7032	2314
				36.7232	2250
				36.7432	2144
				36.7632	2127
				36.7831	1961
				36.8031	1810
				36.8231	1780
				36.8431	1708
				36.8631	1661
				36.8831	1561
				36.9031	1428
				36.9231	1449
				36.9431	1306
				36.9631	1220
				36.983	1229
				37.003	1181
				37.023	1114
				37.043	1063
				37.063	1022
				37.083	926
				37.103	950
				37.123	874
				37.143	832
				37.1629	813
				37.1829	776
				37.2029	724
				37.2229	728
				37.2429	720
				37.2629	639
				37.2829	636
				37.3029	646
				37.3229	617
				37.3428	577
				37.3628	541
				37.3828	532
				37.4028	498
				37.4228	555
				37.4428	526
				37.4628	509
				37.4828	462
				37.5028	457
				37.5228	413
				37.5427	431
				37.5627	418
				37.5827	424
				37.6027	412
				37.6227	417
				37.6427	430
				37.6627	377
				37.6827	370
				37.7027	385
				37.7226	326
				37.7426	358
				37.7626	351
				37.7826	337
				37.8026	352
				37.8226	363
				37.8426	336
				37.8626	312
				37.8826	288
				37.9026	324
				37.9225	351
				37.9425	293
				37.9625	312
				37.9825	297
				38.0025	309
				38.0225	304
				38.0425	295
				38.0625	302
				38.0825	273
				38.1024	304
				38.1224	275
				38.1424	324
				38.1624	276
				38.1824	258
				38.2024	274
				38.2224	267
				38.2424	267
				38.2624	265
				38.2824	265
				38.3023	281
				38.3223	226
				38.3423	270
				38.3623	274
				38.3823	260
				38.4023	258
				38.4223	224
				38.4423	219
				38.4623	222
				38.4822	228
				38.5022	235
				38.5222	251
				38.5422	215
				38.5622	232
				38.5822	235
				38.6022	253
				38.6222	244
				38.6422	228
				38.6621	210
				38.6821	222
				38.7021	211
				38.7221	241
				38.7421	217
				38.7621	227
				38.7821	232
				38.8021	241
				38.8221	223
				38.8421	248
				38.862	233
				38.882	230
				38.902	203
				38.922	219
				38.942	205
				38.962	212
				38.982	212
				39.002	196
				39.022	204
				39.0419	199
				39.0619	218
				39.0819	229
				39.1019	202
				39.1219	197
				39.1419	197
				39.1619	216
				39.1819	188
				39.2019	175
				39.2219	200
				39.2418	180
				39.2618	197
				39.2818	174
				39.3018	191
				39.3218	194
				39.3418	205
				39.3618	175
				39.3818	195
				39.4018	183
				39.4217	203
				39.4417	238
				39.4617	193
				39.4817	190
				39.5017	202
				39.5217	202
				39.5417	188
				39.5617	195
				39.5817	168
				39.6017	173
				39.6216	191
				39.6416	173
				39.6616	185
				39.6816	180
				39.7016	206
				39.7216	165
				39.7416	188
				39.7616	181
				39.7816	201
				39.8015	207
				39.8215	181
				39.8415	184
				39.8615	188
				39.8815	179
				39.9015	178
				39.9215	177
				39.9415	197
				39.9615	185
				39.9815	170
				40.0014	192
				40.0214	195
				40.0414	188
				40.0614	166
				40.0814	178
				40.1014	186
				40.1214	171
				40.1414	212
				40.1614	178
				40.1813	174
				40.2013	189
				40.2213	189
				40.2413	203
				40.2613	168
				40.2813	192
				40.3013	163
				40.3213	186
				40.3413	177
				40.3612	179
				40.3812	173
				40.4012	173
				40.4212	163
				40.4412	211
				40.4612	183
				40.4812	169
				40.5012	213
				40.5212	206
				40.5412	202
				40.5611	178
				40.5811	175
				40.6011	193
				40.6211	202
				40.6411	194
				40.6611	207
				40.6811	179
				40.7011	222
				40.7211	211
				40.741	203
				40.761	207
				40.781	204
				40.801	197
				40.821	217
				40.841	219
				40.861	235
				40.881	226
				40.901	218
				40.921	240
				40.9409	266
				40.9609	241
				40.9809	279
				41.0009	262
				41.0209	265
				41.0409	277
				41.0609	287
				41.0809	307
				41.1009	352
				41.1208	341
				41.1408	373
				41.1608	354
				41.1808	422
				41.2008	430
				41.2208	433
				41.2408	467
				41.2608	469
				41.2808	497
				41.3008	476
				41.3207	506
				41.3407	511
				41.3607	597
				41.3807	521
				41.4007	547
				41.4207	527
				41.4407	523
				41.4607	510
				41.4807	457
				41.5006	422
				41.5206	438
				41.5406	414
				41.5606	418
				41.5806	439
				41.6006	385
				41.6206	366
				41.6406	340
				41.6606	374
				41.6805	297
				41.7005	291
				41.7205	303
				41.7405	301
				41.7605	240
				41.7805	247
				41.8005	245
				41.8205	258
				41.8405	265
				41.8605	239
				41.8804	237
				41.9004	223
				41.9204	235
				41.9404	213
				41.9604	215
				41.9804	215
				42.0004	218
				42.0204	173
				42.0404	189
				42.0603	204
				42.0803	181
				42.1003	160
				42.1203	167
				42.1403	184
				42.1603	176
				42.1803	181
				42.2003	175
				42.2203	169
				42.2403	193
				42.2602	173
				42.2802	170
				42.3002	187
				42.3202	162
				42.3402	162
				42.3602	161
				42.3802	185
				42.4002	198
				42.4202	160
				42.4401	179
				42.4601	177
				42.4801	172
				42.5001	168
				42.5201	175
				42.5401	144
				42.5601	161
				42.5801	186
				42.6001	176
				42.6201	177
				42.64	164
				42.66	163
				42.68	168
				42.7	186
				42.72	170
				42.74	171
				42.76	171
				42.78	130
				42.8	162
				42.8199	166
				42.8399	189
				42.8599	154
				42.8799	177
				42.8999	196
				42.9199	160
				42.9399	176
				42.9599	163
				42.9799	187
				42.9998	157
				43.0198	181
				43.0398	151
				43.0598	168
				43.0798	144
				43.0998	156
				43.1198	177
				43.1398	148
				43.1598	167
				43.1798	138
				43.1997	163
				43.2197	173
				43.2397	172
				43.2597	168
				43.2797	146
				43.2997	163
				43.3197	190
				43.3397	178
				43.3597	154
				43.3796	161
				43.3996	161
				43.4196	157
				43.4396	160
				43.4596	166
				43.4796	159
				43.4996	165
				43.5196	163
				43.5396	183
				43.5596	181
				43.5795	172
				43.5995	175
				43.6195	171
				43.6395	174
				43.6595	186
				43.6795	181
				43.6995	176
				43.7195	185
				43.7395	176
				43.7594	165
				43.7794	197
				43.7994	193
				43.8194	191
				43.8394	224
				43.8594	196
				43.8794	172
				43.8994	192
				43.9194	175
				43.9394	216
				43.9593	224
				43.9793	218
				43.9993	227
				44.0193	230
				44.0393	196
				44.0593	229
				44.0793	246
				44.0993	221
				44.1193	247
				44.1392	276
				44.1592	268
				44.1792	269
				44.1992	259
				44.2192	260
				44.2392	260
				44.2592	258
				44.2792	242
				44.2992	220
				44.3191	238
				44.3391	238
				44.3591	250
				44.3791	257
				44.3991	240
				44.4191	240
				44.4391	253
				44.4591	220
				44.4791	212
				44.4991	231
				44.519	243
				44.539	210
				44.559	193
				44.579	197
				44.599	168
				44.619	192
				44.639	192
				44.659	183
				44.679	183
				44.6989	173
				44.7189	187
				44.7389	178
				44.7589	181
				44.7789	184
				44.7989	156
				44.8189	159
				44.8389	158
				44.8589	156
				44.8789	170
				44.8988	134
				44.9188	157
[truncated: 2,255 more rows]

## Sheet: Fig.1f
	Distance(nm)	Intensity(a.u.)
	0	61272
	0.01296	59693.8
	0.02593	54899.8
	0.03889	49220
	0.05186	39222.8
	0.06482	29377.3
	0.07779	24555.6
	0.09075	19030.8
	0.10372	14558.2
	0.11668	11966.2
	0.12964	10205.5
	0.14261	11691.6
	0.15557	15250.2
	0.16854	18270.2
	0.1815	21934.6
	0.19447	24675.8
	0.20743	26775.2
	0.2204	30411.4
	0.23336	33253.9
	0.24632	33920
	0.25929	33310.6
	0.27225	29288.2
	0.28522	24324.2
	0.29818	21290.9
	0.31115	17719.5
	0.32411	15617.9
	0.33707	16574.3
	0.35004	19367.2
	0.363	25588.2
	0.37597	33993.6
	0.38893	40185.9
	0.4019	45946.2
	0.41486	56813.7
	0.42783	65473.9
	0.44079	68594.2
	0.45375	73088.3
	0.46672	74885.5
	0.47968	73018.7
	0.49265	68740.9
	0.50561	60088.8
	0.51858	50627.5
	0.53154	37352.8
	0.54451	27838.8
	0.55747	25327.1
	0.57043	21613.1
	0.5834	18583.9
	0.59636	17179.2
	0.60933	16784.5
	0.62229	16192.7
	0.63526	18078.7
	0.64822	22506.1
	0.66119	24547.8
	0.67415	24797.5
	0.68711	26222.3
	0.70008	30156.6
	0.71304	32997.3
	0.72601	32757.7
	0.73897	30085.3
	0.75194	25581
	0.7649	20814.8
	0.77787	17924.4
	0.79083	16384.2
	0.80379	15990.8
	0.81676	19095.3
	0.82972	25513.5
	0.84269	30616.2
	0.85565	36149.6
	0.86862	47073.4
	0.88158	57726.5
	0.89454	62208.4
	0.90751	66006.8
	0.92047	71305.5
	0.93344	75346.7
	0.9464	75629.1
	0.95937	70646.7
	0.97233	62262.5
	0.9853	53073.2
	0.99826	41694.1
	1.01122	31476.1
	1.02419	24753.2
	1.03715	19511.8
	1.05012	16309.8
	1.06308	17038.5
	1.07605	20201
	1.08901	25590.6
	1.10198	30059.6
	1.11494	34158.7
	1.1279	37770.6
	1.14087	39310.2
	1.15383	38645.4
	1.1668	36273.1
	1.17976	34703
	1.19273	31316.2
	1.20569	26243.7
	1.21866	23543.2
	1.23162	20854.8
	1.24458	17154.4
	1.25755	15677.2
	1.27051	16577.2
	1.28348	18632
	1.29644	24963.6
	1.30941	35825
	1.32237	45972.2
	1.33534	55554.3
	1.3483	65875.9
	1.36126	71257.9
	1.37423	73623.6
	1.38719	76092.2
	1.40016	77652.8
	1.41312	75660.4
	1.42609	72086.5
	1.43905	66424.5
	1.45201	51735.6
	1.46498	39644.2
	1.47794	33307
	1.49091	21585.5
	1.50387	13681.1
	1.51684	13380.5
	1.5298	14776
	1.54277	18143.7
	1.55573	23294.6
	1.56869	26006.1
	1.58166	26541.4
	1.59462	30461.8
	1.60759	34556.9
	1.62055	34900.3
	1.63352	35287.5
	1.64648	33075.9
	1.65945	28627.1
	1.67241	26258.4
	1.68537	21844.6
	1.69834	16481.6
	1.7113	15625.6
	1.72427	17596
	1.73723	24675.9
	1.7502	39429.6
	1.76316	48294.9
	1.77613	48729.8
	1.78909	55575.7
	1.80205	70060
	1.81502	81728.1

## Sheet: Fig.2a
		Products(mmol g-1 h-1)						C2H4 selectivity(%)
		C2H4		CH4		CO2		C2H4
		Average	Error bar	Average	Error bar	Average	Error bar	Average	Error bar
	ZnO	0.171414	0.0408288	0.334494	0.000334494	3.34494e-07	3.34494e-10	6.47479	1.0346
	Pd-ZnO	15.5967	1.208	1.50868	0.00150868	1.50868e-06	1.50868e-09	83.3931	4.89484
	PdZn-ZnO	46.388	0.484585	1.76565	0.00176565	1.76565e-06	1.76565e-09	92.5544	3.17465
	PdZn-ZnO-mix	1.04654	0.0414754	0.544244	0.000544244	5.44244e-07	5.44244e-10	15.2015	2.32657
	AgZn-ZnO	0.390593	0.0594001	0.638362	0.000638362	6.38362e-07	6.38362e-10	7.31458	0.74664
	AuZn-ZnO	0.256308	0.0220143	0.0676143	6.76143e-05	6.76143e-08	6.76143e-11	16.1641	2.26867
	PtZn-ZnO	0.902151	0.0551362	0.55143	0.00055143	5.5143e-07	5.5143e-10	19.341	0.87078
	CuZn-ZnO	0.766373	0.13696	0.945623	0.000945623	9.45623e-07	9.45623e-10	18.134	1.14256
	PdZn-TiO2	13.6806	0.322467	7.02992	0.00702992	7.02992e-06	7.02992e-09	47.5686	0.40549
	PdZn-In2O3	0.494951	0.0603928	0.0455507	4.55507e-05	4.55507e-08	4.55507e-11	26.546	0.65317
	PdZn-CeO2	0.234948	0.0347527	0.0335111	3.35111e-05	3.35111e-08	3.35111e-11	11.3709	5.51707
	PdZn-Al2O3	0	0	0	0	0	0	0	0

## Sheet: Fig.2b
		Products(mmol g-1 h-1)						C2H4 selectivity(%)
		C2H4		CH4		CO2		C2H4
		Average	Error bar	Average	Error bar	Average	Error bar	Average	Error bar
	30/0	1.80271	0.65932	0.034848	0.0354306	3.4848e-05	0	98.6226	1.81722
	24/6	24.4812	0.258745	0.652918	0.178836	0.000652918	0.215363	96.2721	0.78132
	18/12	46.388	0.484585	1.76565	1.4554	0.00176565	2.04913	92.5544	3.17465
	12/18	38.0654	0.791169	1.40243	0.220494	0.00140243	0.194287	86.9696	0.45538
	6/24	21.9147	0.730794	1.26871	0.275797	0.00126871	0.621732	67.7304	0.26628

## Sheet: Fig.2c
		Products(mmol g-1 h-1)			C2H4 selectivity(%)
	Time(h)	C2H4	CH4	CO2	C2H4
	1	51926.7	841.954	4420.27	95.1774
	2	49497.9	1348.23	4346.25	94.5606
	3	45000.8	2002.7	5479.66	92.3245
	4	43181.9	791.134	3996.25	94.7479
	5	44350	1124.76	4740.74	93.7974
	6	44121.5	1168.51	4777.53	93.6871
	7	45349.5	1100.45	5332.47	93.3771
	8	46031.4	1297.62	5122.39	93.4811
	9	43327.7	1001.21	4004.38	94.539
	10	43507.5	946.171	5332.47	93.27
	11	43225	1096.42	5169.46	93.2418
	12	45323.1	1288.74	4543.06	93.9553

## Sheet: Fig.2d
		This work	Ref.19	Ref.20	Ref.21	Ref.22	Ref.23	Ref.24	Ref.25	Ref.26	Ref.27	Ref.28	Ref.29	Ref.30
	Temperature (\f:m(°)C)	136	575	550	500	275	400	400	410	675	600	500	525	400
	C2H4 selectivity (%)	92.6	60	92.1	91	60.2	83.9	71	68	63	60	75.3	56	93.9
	C2H4 production rate	46.4	11.4	20.7	26.1	0.75	24.5	21.5	15.4	51.2	8.2	9.1	2.1	25.6

## Sheet: Fig.2e
			Products(mmol g-1 h-1)
		Time(min)	C2H4	CH4	CO2
		15	0	0.00232917	0.157454
		30	0	0.0103645	0.11424
		45	0	0.0233706	0.106538
		60	0	0.0377511	0.0534831
		75	0	0.0365347	0.0894237
		90	47948.6	0.975269	7.47864
		105	49282.5	1.94954	8.72116
		120	42428.9	1.66136	7.32033
		135	46389.3	2.03489	8.65784
		150	50752.3	0.747924	7.1325
		165	49034.5	1.8512	8.41224
		180	44774.7	1.55161	7.38237
		195	0	0.0182419	0.107394
		210	0	0.00063363	0.135205
		225	0	0.00088638	0.148041
		240	0	0.0258841	0.0260997
		255	0	0.0238516	0.0586174

## Sheet: Fig.2f
	Light				Dark
		lnR				lnR
	1000/T	Average	Error bar		1000/T	Average	Error bar
	3.24517	8.32808	0.05751		2.20677	4.41754	0.12776
	3.14317	8.69381	0.0495		1.9115	5.85448	0.13845
	3.04739	8.93687	0.0452		1.74474	6.94841	0.02222
	2.87233	9.29456	0.02986		1.60475	8.19822	0.14921
	2.67989	9.72073	0.02624		1.48555	9.21971	0.08075
	2.48047	10.1381	0.01754		1.38284	9.87561	0.00408
	2.20677	10.3865	0.03535
	1.9115	10.2286	0.04072
	1.74474	10.0872	0.05156
	1.60475	9.906	0.04023

## Sheet: Fig.2g
	Wavelength	Absorbance	Wavelength	Absorbance
	nm	a.u.	nm	a.u.			AQE(%)
		ZnO		PdZn-ZnO		Wavelength	Average	Error bar
	800	0.04018	800	0.76725		350	7.17081	0.63257
	799.5	0.0401	799.5	0.76719		365	5.54969	0.3994
	799	0.03822	799	0.76756		380	2.81072	0.03474
	798.5	0.03958	798.5	0.76485		400	0.33093	0.06334
	798	0.04081	798	0.76768		450	0.000976352	0.000856083
	797.5	0.0379	797.5	0.76392		500	0	0
	797	0.03938	797	0.76762		600	0	0
	796.5	0.03999	796.5	0.76752		700	0	0
	796	0.0397	796	0.76789
	795.5	0.0394	795.5	0.76565
	795	0.03792	795	0.765
	794.5	0.03915	794.5	0.76987
	794	0.04011	794	0.76857
	793.5	0.039	793.5	0.7639
	793	0.03924	793	0.76644
	792.5	0.03747	792.5	0.76568
	792	0.03916	792	0.7657
	791.5	0.03827	791.5	0.76342
	791	0.03905	791	0.76568
	790.5	0.03893	790.5	0.76322
	790	0.03957	790	0.76776
	789.5	0.03909	789.5	0.76692
	789	0.03951	789	0.76472
	788.5	0.03834	788.5	0.76402
	788	0.03744	788	0.76399
	787.5	0.03792	787.5	0.76176
	787	0.03863	787	0.7655
	786.5	0.03823	786.5	0.76116
	786	0.03895	786	0.76553
	785.5	0.03914	785.5	0.7656
	785	0.03822	785	0.764
	784.5	0.03734	784.5	0.7639
	784	0.03812	784	0.76286
	783.5	0.03778	783.5	0.76293
	783	0.0383	783	0.76412
	782.5	0.03932	782.5	0.76341
	782	0.03927	782	0.76312
	781.5	0.03897	781.5	0.76377
	781	0.03803	781	0.76088
	780.5	0.03977	780.5	0.76302
	780	0.03883	780	0.76226
	779.5	0.03812	779.5	0.76183
	779	0.03695	779	0.76198
	778.5	0.0378	778.5	0.76282
	778	0.0375	778	0.76264
	777.5	0.03887	777.5	0.76374
	777	0.03849	777	0.76245
	776.5	0.03799	776.5	0.7617
	776	0.03845	776	0.76253
	775.5	0.03659	775.5	0.76284
	775	0.03642	775	0.76086
	774.5	0.03782	774.5	0.76221
	774	0.03697	774	0.75988
	773.5	0.038	773.5	0.76116
	773	0.03842	773	0.7632
	772.5	0.03679	772.5	0.76134
	772	0.03756	772	0.76122
	771.5	0.03759	771.5	0.76137
	771	0.03875	771	0.76073
	770.5	0.03689	770.5	0.76052
	770	0.03731	770	0.76084
	769.5	0.03792	769.5	0.7603
	769	0.03696	769	0.76168
	768.5	0.03702	768.5	0.76025
	768	0.03661	768	0.76125
	767.5	0.03824	767.5	0.76157
	767	0.03763	767	0.76119
	766.5	0.03741	766.5	0.76154
	766	0.03818	766	0.76109
	765.5	0.03789	765.5	0.76286
	765	0.03865	765	0.75924
	764.5	0.03854	764.5	0.76213
	764	0.03842	764	0.76046
	763.5	0.03747	763.5	0.76076
	763	0.03777	763	0.75877
	762.5	0.03781	762.5	0.75821
	762	0.03679	762	0.75824
	761.5	0.0359	761.5	0.75969
	761	0.03739	761	0.75925
	760.5	0.03707	760.5	0.75744
	760	0.03648	760	0.75854
	759.5	0.03696	759.5	0.7597
	759	0.03644	759	0.75841
	758.5	0.03836	758.5	0.75996
	758	0.03751	758	0.75941
	757.5	0.03726	757.5	0.7587
	757	0.03672	757	0.75868
	756.5	0.03798	756.5	0.75991
	756	0.03821	756	0.76022
	755.5	0.03705	755.5	0.75777
	755	0.03756	755	0.75858
	754.5	0.03724	754.5	0.75851
	754	0.0378	754	0.75777
	753.5	0.03613	753.5	0.75836
	753	0.03702	753	0.75801
	752.5	0.03693	752.5	0.75749
	752	0.03716	752	0.75794
	751.5	0.03687	751.5	0.75661
	751	0.03843	751	0.7594
	750.5	0.03788	750.5	0.75771
	750	0.03665	750	0.75718
	749.5	0.03646	749.5	0.75834
	749	0.03754	749	0.75806
	748.5	0.03757	748.5	0.75679
	748	0.03739	748	0.75745
	747.5	0.03797	747.5	0.75709
	747	0.0368	747	0.75638
	746.5	0.0364	746.5	0.75634
	746	0.03709	746	0.75788
	745.5	0.03679	745.5	0.75678
	745	0.03739	745	0.75697
	744.5	0.036	744.5	0.75477
	744	0.0378	744	0.7563
	743.5	0.0379	743.5	0.75543
	743	0.03732	743	0.75763
	742.5	0.03782	742.5	0.75664
	742	0.03778	742	0.75703
	741.5	0.03712	741.5	0.75632
	741	0.03687	741	0.7545
	740.5	0.03786	740.5	0.75576
	740	0.03651	740	0.75528
	739.5	0.03678	739.5	0.75707
	739	0.03623	739	0.75606
	738.5	0.03643	738.5	0.75586
	738	0.03716	738	0.75664
	737.5	0.03722	737.5	0.75461
	737	0.03651	737	0.75453
	736.5	0.03587	736.5	0.75377
	736	0.03618	736	0.7544
	735.5	0.03635	735.5	0.75561
	735	0.03628	735	0.75364
	734.5	0.03695	734.5	0.75477
	734	0.03699	734	0.75534
	733.5	0.03714	733.5	0.7545
	733	0.03664	733	0.75542
	732.5	0.03609	732.5	0.75443
	732	0.03621	732	0.75412
	731.5	0.03618	731.5	0.75433
	731	0.03717	731	0.75442
	730.5	0.0367	730.5	0.75397
	730	0.03679	730	0.75524
	729.5	0.03622	729.5	0.7545
	729	0.03569	729	0.75436
	728.5	0.03541	728.5	0.75268
	728	0.03558	728	0.75295
	727.5	0.03624	727.5	0.75364
	727	0.03655	727	0.75378
	726.5	0.03699	726.5	0.75466
	726	0.03628	726	0.7548
	725.5	0.03733	725.5	0.75257
	725	0.03592	725	0.7529
	724.5	0.03711	724.5	0.75385
	724	0.03677	724	0.75327
	723.5	0.03644	723.5	0.75276
	723	0.03631	723	0.75327
	722.5	0.03689	722.5	0.75247
	722	0.03548	722	0.75302
	721.5	0.03519	721.5	0.75172
	721	0.03542	721	0.75192
	720.5	0.03667	720.5	0.75306
	720	0.03579	720	0.75215
	719.5	0.03618	719.5	0.7519
	719	0.03651	719	0.75224
	718.5	0.03672	718.5	0.75195
	718	0.03641	718	0.75091
	717.5	0.0365	717.5	0.75226
	717	0.03599	717	0.75176
	716.5	0.03532	716.5	0.75121
	716	0.03684	716	0.74996
	715.5	0.03656	715.5	0.75098
	715	0.03638	715	0.75122
	714.5	0.03548	714.5	0.75087
	714	0.03586	714	0.75111
	713.5	0.0356	713.5	0.75039
	713	0.03612	713	0.75016
	712.5	0.03602	712.5	0.75107
	712	0.03559	712	0.75042
	711.5	0.03539	711.5	0.75046
	711	0.03632	711	0.74991
	710.5	0.03597	710.5	0.75075
	710	0.0364	710	0.75096
	709.5	0.03629	709.5	0.75127
	709	0.03529	709	0.74928
	708.5	0.03574	708.5	0.74983
	708	0.03567	708	0.75044
	707.5	0.03597	707.5	0.75068
	707	0.03561	707	0.74911
	706.5	0.03573	706.5	0.74976
	706	0.03589	706	0.74973
	705.5	0.03615	705.5	0.7496
	705	0.0351	705	0.74836
	704.5	0.03563	704.5	0.74923
	704	0.03542	704	0.74904
	703.5	0.036	703.5	0.74965
	703	0.03577	703	0.74928
	702.5	0.03609	702.5	0.74854
	702	0.03589	702	0.74954
	701.5	0.03616	701.5	0.7486
	701	0.03585	701	0.74841
	700.5	0.03617	700.5	0.74876
	700	0.03534	700	0.74792
	699.5	0.03595	699.5	0.74858
	699	0.03561	699	0.74787
	698.5	0.03618	698.5	0.74805
	698	0.03577	698	0.7481
	697.5	0.03576	697.5	0.74828
	697	0.03532	697	0.74769
	696.5	0.0358	696.5	0.74758
	696	0.03565	696	0.74828
	695.5	0.03551	695.5	0.74734
	695	0.03596	695	0.74755
	694.5	0.03554	694.5	0.74811
	694	0.0359	694	0.74822
	693.5	0.03589	693.5	0.74773
	693	0.03528	693	0.74784
	692.5	0.03573	692.5	0.74748
	692	0.03567	692	0.74657
	691.5	0.03566	691.5	0.74702
	691	0.03542	691	0.74709
	690.5	0.03552	690.5	0.74633
	690	0.03559	690	0.74736
	689.5	0.03591	689.5	0.7476
	689	0.03561	689	0.7464
	688.5	0.03566	688.5	0.74692
	688	0.03553	688	0.74647
	687.5	0.03565	687.5	0.7463
	687	0.03601	687	0.7467
	686.5	0.03625	686.5	0.74542
	686	0.03572	686	0.74646
	685.5	0.03558	685.5	0.74578
	685	0.03569	685	0.74562
	684.5	0.03561	684.5	0.74623
	684	0.03511	684	0.74458
	683.5	0.03531	683.5	0.74508
	683	0.03582	683	0.74471
	682.5	0.03531	682.5	0.74542
	682	0.03592	682	0.74584
	681.5	0.03568	681.5	0.74519
	681	0.03564	681	0.74476
	680.5	0.03598	680.5	0.74553
	680	0.0358	680	0.74527
	679.5	0.03592	679.5	0.74544
	679	0.03577	679	0.74493
	678.5	0.0355	678.5	0.74476
	678	0.03603	678	0.74524
	677.5	0.03578	677.5	0.74555
	677	0.03583	677	0.74513
	676.5	0.03596	676.5	0.74492
	676	0.03525	676	0.7437
	675.5	0.03574	675.5	0.74392
	675	0.03572	675	0.74365
	674.5	0.03605	674.5	0.74443
	674	0.03537	674	0.74335
	673.5	0.03566	673.5	0.74366
	673	0.03562	673	0.74423
	672.5	0.03598	672.5	0.74434
	672	0.03605	672	0.74292
	671.5	0.03584	671.5	0.7428
	671	0.03539	671	0.74304
	670.5	0.03639	670.5	0.74378
	670	0.0359	670	0.7423
	669.5	0.03547	669.5	0.74267
	669	0.03613	669	0.74332
	668.5	0.03544	668.5	0.74277
	668	0.03613	668	0.74228
	667.5	0.03558	667.5	0.74227
	667	0.03575	667	0.74318
	666.5	0.0357	666.5	0.74267
	666	0.03537	666	0.74315
	665.5	0.03633	665.5	0.74219
	665	0.03577	665	0.74176
	664.5	0.03539	664.5	0.74143
	664	0.03596	664	0.74225
	663.5	0.03561	663.5	0.74216
	663	0.03622	663	0.74218
	662.5	0.03604	662.5	0.74193
	662	0.03608	662	0.74274
	661.5	0.03598	661.5	0.74183
	661	0.03578	661	0.74224
	660.5	0.03598	660.5	0.74124
	660	0.03618	660	0.74208
	659.5	0.03567	659.5	0.74168
	659	0.03598	659	0.74139
	658.5	0.03561	658.5	0.74043
	658	0.03563	658	0.74081
	657.5	0.03573	657.5	0.74073
	657	0.03644	657	0.74116
	656.5	0.03554	656.5	0.7412
	656	0.03621	656	0.74114
	655.5	0.03571	655.5	0.74009
	655	0.03559	655	0.74025
	654.5	0.03595	654.5	0.74006
	654	0.03565	654	0.7404
	653.5	0.03597	653.5	0.74029
	653	0.03586	653	0.74028
	652.5	0.03566	652.5	0.74005
	652	0.0359	652	0.74045
	651.5	0.03538	651.5	0.73958
	651	0.03583	651	0.73958
	650.5	0.03576	650.5	0.7396
	650	0.0358	650	0.73954
	649.5	0.03564	649.5	0.73972
	649	0.03557	649	0.73874
	648.5	0.03506	648.5	0.739
	648	0.03571	648	0.73931
	647.5	0.03555	647.5	0.73849
	647	0.03571	647	0.73889
	646.5	0.03607	646.5	0.7388
	646	0.03608	646	0.73866
	645.5	0.03576	645.5	0.73841
	645	0.03571	645	0.73761
	644.5	0.03583	644.5	0.73824
	644	0.03553	644	0.73868
	643.5	0.03543	643.5	0.73736
	643	0.03542	643	0.73728
	642.5	0.03549	642.5	0.73753
	642	0.03588	642	0.73767
	641.5	0.03618	641.5	0.73755
	641	0.03538	641	0.73795
	640.5	0.03565	640.5	0.73731
	640	0.03585	640	0.73755
	639.5	0.03564	639.5	0.73732
	639	0.03544	639	0.73684
	638.5	0.03533	638.5	0.73676
	638	0.03552	638	0.73647
	637.5	0.03571	637.5	0.73685
	637	0.03559	637	0.73736
	636.5	0.03587	636.5	0.73673
	636	0.03571	636	0.73666
	635.5	0.03547	635.5	0.73645
	635	0.03532	635	0.7355
	634.5	0.03544	634.5	0.7359
	634	0.03558	634	0.73597
	633.5	0.03507	633.5	0.73577
	633	0.03541	633	0.73547
	632.5	0.03563	632.5	0.73559
	632	0.0351	632	0.73593
	631.5	0.03547	631.5	0.7355
	631	0.03562	631	0.73583
	630.5	0.03556	630.5	0.73524
	630	0.03535	630	0.73517
	629.5	0.03595	629.5	0.73492
	629	0.03584	629	0.73483
	628.5	0.03568	628.5	0.73453
	628	0.03499	628	0.73457
	627.5	0.03534	627.5	0.73435
	627	0.03576	627	0.73488
	626.5	0.03539	626.5	0.73423
	626	0.03563	626	0.73433
	625.5	0.03537	625.5	0.73422
	625	0.0358	625	0.73357
	624.5	0.03552	624.5	0.73363
	624	0.03555	624	0.73433
	623.5	0.03591	623.5	0.73417
	623	0.0359	623	0.73371
	622.5	0.03543	622.5	0.73389
	622	0.03536	622	0.73298
	621.5	0.03565	621.5	0.73372
	621	0.0353	621	0.73309
	620.5	0.03561	620.5	0.73344
	620	0.03614	620	0.73348
	619.5	0.0353	619.5	0.73263
	619	0.03565	619	0.73249
	618.5	0.03559	618.5	0.73211
	618	0.03596	618	0.73181
	617.5	0.03565	617.5	0.73221
	617	0.03544	617	0.73198
	616.5	0.03557	616.5	0.73276
	616	0.03571	616	0.73206
	615.5	0.03592	615.5	0.7315
	615	0.03546	615	0.73143
	614.5	0.03545	614.5	0.7306
	614	0.03548	614	0.7318
	613.5	0.03591	613.5	0.73179
	613	0.03619	613	0.73192
	612.5	0.03583	612.5	0.73147
	612	0.03564	612	0.73136
	611.5	0.03577	611.5	0.73113
	611	0.03548	611	0.73098
	610.5	0.03559	610.5	0.73062
	610	0.03569	610	0.73112
	609.5	0.03585	609.5	0.73043
	609	0.03545	609	0.73042
	608.5	0.03558	608.5	0.73125
	608	0.03569	608	0.73011
	607.5	0.03547	607.5	0.73059
	607	0.03551	607	0.73003
	606.5	0.0357	606.5	0.72973
	606	0.03575	606	0.72958
	605.5	0.03562	605.5	0.73
	605	0.03555	605	0.72975
	604.5	0.03576	604.5	0.72973
	604	0.03579	604	0.7292
	603.5	0.03555	603.5	0.72947
	603	0.03583	603	0.72939
	602.5	0.0356	602.5	0.72912
	602	0.03591	602	0.72961
	601.5	0.03581	601.5	0.72862
	601	0.03554	601	0.72909
	600.5	0.03605	600.5	0.72867
	600	0.03568	600	0.72862
	599.5	0.0355	599.5	0.72824
	599	0.03576	599	0.72851
	598.5	0.03557	598.5	0.72839
	598	0.03587	598	0.72846
	597.5	0.03581	597.5	0.72831
	597	0.03598	597	0.72743
	596.5	0.03641	596.5	0.72752
	596	0.03612	596	0.7274
	595.5	0.03578	595.5	0.72727
	595	0.03584	595	0.72722
	594.5	0.03577	594.5	0.72728
	594	0.03639	594	0.72733
	593.5	0.03584	593.5	0.72731
	593	0.03648	593	0.72736
	592.5	0.03614	592.5	0.72693
	592	0.03639	592	0.72689
	591.5	0.03608	591.5	0.72661
	591	0.03609	591	0.7263
	590.5	0.03636	590.5	0.72646
	590	0.03584	590	0.72604
	589.5	0.03592	589.5	0.72585
	589	0.03576	589	0.72595
	588.5	0.03604	588.5	0.72529
	588	0.03605	588	0.72517
	587.5	0.03612	587.5	0.72615
	587	0.03618	587	0.72499
	586.5	0.03628	586.5	0.72555
	586	0.03577	586	0.7251
	585.5	0.03622	585.5	0.7241
	585	0.03637	585	0.72503
	584.5	0.03624	584.5	0.7249
	584	0.03638	584	0.72439
	583.5	0.0369	583.5	0.72539
	583	0.03623	583	0.72437
	582.5	0.0362	582.5	0.72391
	582	0.03666	582	0.72473
	581.5	0.03591	581.5	0.72321
	581	0.03676	581	0.72373
	580.5	0.03639	580.5	0.72421
	580	0.03594	580	0.72392
	579.5	0.03613	579.5	0.72307
	579	0.03653	579	0.7231
	578.5	0.03672	578.5	0.72325
	578	0.03664	578	0.72315
	577.5	0.03601	577.5	0.72207
	577	0.03683	577	0.7228
	576.5	0.03658	576.5	0.7228
	576	0.0362	576	0.72257
	575.5	0.0365	575.5	0.72232
	575	0.03655	575	0.72205
	574.5	0.03601	574.5	0.72149
	574	0.03648	574	0.721
	573.5	0.03632	573.5	0.72235
	573	0.03616	573	0.72117
	572.5	0.03693	572.5	0.72174
	572	0.03649	572	0.72114
	571.5	0.03643	571.5	0.72098
	571	0.03658	571	0.72061
	570.5	0.03681	570.5	0.7203
	570	0.03641	570	0.72073
	569.5	0.03641	569.5	0.72066
	569	0.03672	569	0.72064
	568.5	0.03683	568.5	0.72025
	568	0.03635	568	0.71938
	567.5	0.03745	567.5	0.72024
	567	0.0366	567	0.71977
	566.5	0.03656	566.5	0.71963
	566	0.0374	566	0.72024
	565.5	0.03716	565.5	0.71904
	565	0.03675	565	0.72039
	564.5	0.03749	564.5	0.71986
	564	0.03619	564	0.71828
	563.5	0.037	563.5	0.71964
	563	0.03765	563	0.71872
	562.5	0.03716	562.5	0.71878
	562	0.0375	562	0.71894
	561.5	0.03722	561.5	0.7181
	561	0.03684	561	0.71851
	560.5	0.03726	560.5	0.71786
	560	0.03749	560	0.71903
	559.5	0.0376	559.5	0.71816
	559	0.0373	559	0.71781
	558.5	0.03685	558.5	0.71817
	558	0.03763	558	0.71799
	557.5	0.03751	557.5	0.71722
	557	0.03779	557	0.71786
	556.5	0.03784	556.5	0.71766
	556	0.03778	556	0.7177
	555.5	0.03814	555.5	0.71701
	555	0.03837	555	0.71739
	554.5	0.03801	554.5	0.71743
	554	0.03782	554	0.71664
	553.5	0.03738	553.5	0.71616
	553	0.03782	553	0.71612
	552.5	0.03827	552.5	0.71624
	552	0.03709	552	0.71588
	551.5	0.03771	551.5	0.71675
	551	0.03818	551	0.71652
	550.5	0.03827	550.5	0.71574
	550	0.03792	550	0.71598
	549.5	0.03838	549.5	0.7154
	549	0.03766	549	0.71526
	548.5	0.03852	548.5	0.71523
	548	0.03832	548	0.71588
	547.5	0.03873	547.5	0.715
	547	0.03861	547	0.71538
	546.5	0.0385	546.5	0.71447
	546	0.03883	546	0.71476
	545.5	0.03855	545.5	0.71493
	545	0.03825	545	0.71401
	544.5	0.03822	544.5	0.71481
	544	0.039	544	0.71434
	543.5	0.03884	543.5	0.71484
	543	0.03811	543	0.71392
	542.5	0.03835	542.5	0.71366
	542	0.03879	542	0.7138
	541.5	0.03853	541.5	0.71341
	541	0.0384	541	0.71331
	540.5	0.03875	540.5	0.7142
	540	0.03888	540	0.71363
	539.5	0.03832	539.5	0.71262
	539	0.0385	539	0.71387
	538.5	0.03844	538.5	0.71256
	538	0.03887	538	0.71309
	537.5	0.03883	537.5	0.71275
	537	0.03918	537	0.71223
	536.5	0.03862	536.5	0.71236
	536	0.03888	536	0.71202
	535.5	0.03949	535.5	0.71264
	535	0.03877	535	0.71241
	534.5	0.03903	534.5	0.71187
	534	0.03902	534	0.71188
	533.5	0.03842	533.5	0.7116
	533	0.03887	533	0.71161
	532.5	0.03815	532.5	0.71085
	532	0.03856	532	0.71071
	531.5	0.0387	531.5	0.71095
	531	0.03927	531	0.71019
	530.5	0.03882	530.5	0.71052
	530	0.03935	530	0.71012
	529.5	0.03891	529.5	0.71003
	529	0.0388	529	0.70976
	528.5	0.0388	528.5	0.71033
	528	0.03917	528	0.70979
	527.5	0.03941	527.5	0.70982
	527	0.03914	527	0.7091
	526.5	0.03943	526.5	0.70954
	526	0.03893	526	0.70958
	525.5	0.03945	525.5	0.70941
	525	0.03889	525	0.70955
	524.5	0.03872	524.5	0.70826
	524	0.03942	524	0.70882
	523.5	0.03978	523.5	0.70841
	523	0.03916	523	0.70814
	522.5	0.03963	522.5	0.70838
	522	0.03933	522	0.70828
	521.5	0.03924	521.5	0.70852
	521	0.03974	521	0.70959
	520.5	0.03946	520.5	0.70791
	520	0.03953	520	0.70758
	519.5	0.03988	519.5	0.70767
	519	0.03953	519	0.70753
	518.5	0.03989	518.5	0.7074
	518	0.03977	518	0.7075
	517.5	0.0398	517.5	0.70763
	517	0.04009	517	0.70668
	516.5	0.04039	516.5	0.70748
	516	0.03972	516	0.70654
	515.5	0.03999	515.5	0.70708
	515	0.03984	515	0.70648
	514.5	0.04009	514.5	0.70609
	514	0.04054	514	0.70649
	513.5	0.04022	513.5	0.70641
	513	0.03999	513	0.70599
	512.5	0.04006	512.5	0.7057
	512	0.04024	512	0.70511
	511.5	0.04027	511.5	0.70512
	511	0.04021	511	0.7049
	510.5	0.04093	510.5	0.70521
	510	0.04055	510	0.70471
	509.5	0.0404	509.5	0.70466
	509	0.04063	509	0.70534
	508.5	0.041	508.5	0.70528
	508	0.04106	508	0.7045
	507.5	0.04149	507.5	0.70394
	507	0.04061	507	0.70416
	506.5	0.04066	506.5	0.70428
	506	0.04165	506	0.70461
	505.5	0.04137	505.5	0.70405
	505	0.04166	505	0.70368
	504.5	0.04164	504.5	0.70378
	504	0.04143	504	0.70398
	503.5	0.04123	503.5	0.7037
	503	0.04099	503	0.70288
	502.5	0.0418	502.5	0.70326
	502	0.04196	502	0.70274
	501.5	0.04138	501.5	0.7028
	501	0.04134	501	0.70348
	500.5	0.04198	500.5	0.7027
	500	0.04214	500	0.70277
	499.5	0.04163	499.5	0.70194
	499	0.04196	499	0.7018
	498.5	0.04285	498.5	0.70264
	498	0.04174	498	0.70068
	497.5	0.04186	497.5	0.70147
	497	0.04237	497	0.70112
	496.5	0.04285	496.5	0.7012
	496	0.04255	496	0.70146
	495.5	0.04189	495.5	0.70038
	495	0.04257	495	0.70084
	494.5	0.04272	494.5	0.69998
	494	0.04285	494	0.70082
	493.5	0.04284	493.5	0.70089
	493	0.04394	493	0.70045
	492.5	0.04282	492.5	0.69961
	492	0.04333	492	0.69977
	491.5	0.04306	491.5	0.69931
	491	0.0439	491	0.69934
	490.5	0.04288	490.5	0.69881
	490	0.04349	490	0.69875
	489.5	0.04322	489.5	0.69916
	489	0.04389	489	0.69946
	488.5	0.04332	488.5	0.69928
	488	0.0445	488	0.69902
	487.5	0.04452	487.5	0.69941
	487	0.04399	487	0.69807
	486.5	0.04458	486.5	0.69918
	486	0.04354	486	0.69766
	485.5	0.04392	485.5	0.69719
	485	0.04393	485	0.69752
	484.5	0.04493	484.5	0.69839
	484	0.04455	484	0.69689
	483.5	0.04493	483.5	0.69735
	483	0.04463	483	0.69714
	482.5	0.04469	482.5	0.69682
	482	0.04528	482	0.69676
	481.5	0.04467	481.5	0.69645
	481	0.04555	481	0.69722
	480.5	0.04504	480.5	0.69623
	480	0.04577	480	0.69639
	479.5	0.04559	479.5	0.69571
	479	0.04598	479	0.69636
	478.5	0.04614	478.5	0.69549
	478	0.04528	478	0.69597
	477.5	0.04608	477.5	0.69559
	477	0.04666	477	0.696
	476.5	0.04642	476.5	0.69527
	476	0.04586	476	0.69417
	475.5	0.04664	475.5	0.69443
	475	0.04707	475	0.6946
	474.5	0.04651	474.5	0.69449
	474	0.04703	474	0.69317
	473.5	0.04782	473.5	0.69435
	473	0.04678	473	0.69333
	472.5	0.04763	472.5	0.69367
	472	0.04788	472	0.69411
	471.5	0.04729	471.5	0.69342
	471	0.04778	471	0.69289
	470.5	0.04809	470.5	0.69261
	470	0.04865	470	0.69297
	469.5	0.04818	469.5	0.69219
	469	0.04898	469	0.692
	468.5	0.04925	468.5	0.69294
	468	0.04854	468	0.69169
	467.5	0.04851	467.5	0.69148
	467	0.04945	467	0.69229
	466.5	0.04886	466.5	0.69222
	466	0.04932	466	0.69143
	465.5	0.04963	465.5	0.69105
	465	0.05014	465	0.69082
	464.5	0.05005	464.5	0.69042
	464	0.04954	464	0.69051
	463.5	0.05068	463.5	0.68988
	463	0.05002	463	0.68962
	462.5	0.05081	462.5	0.68929
	462	0.05086	462	0.69026
	461.5	0.05174	461.5	0.69035
	461	0.05213	461	0.69024
	460.5	0.05245	460.5	0.68999
	460	0.05256	460	0.68956
	459.5	0.0523	459.5	0.69021
	459	0.05266	459	0.68886
	458.5	0.05298	458.5	0.68913
	458	0.0538	458	0.68889
	457.5	0.05386	457.5	0.68814
	457	0.05353	457	0.6872
	456.5	0.05451	456.5	0.68764
	456	0.05476	456	0.68807
	455.5	0.0556	455.5	0.68831
	455	0.05544	455	0.68713
	454.5	0.05524	454.5	0.68656
	454	0.05558	454	0.68686
	453.5	0.05614	453.5	0.68717
	453	0.05675	453	0.68663
	452.5	0.05744	452.5	0.68639
	452	0.05703	452	0.68581
	451.5	0.05829	451.5	0.68654
	451	0.05908	451	0.68669
	450.5	0.05937	450.5	0.68515
	450	0.05945	450	0.68607
	449.5	0.05944	449.5	0.68513
	449	0.06012	449	0.68436
	448.5	0.06125	448.5	0.68494
	448	0.06167	448	0.68503
	447.5	0.06239	447.5	0.68413
	447	0.06256	447	0.68473
	446.5	0.06374	446.5	0.68508
	446	0.064	446	0.68469
	445.5	0.06454	445.5	0.68336
	445	0.06472	445	0.68481
	444.5	0.06585	444.5	0.68241
	444	0.06635	444	0.68311
	443.5	0.06682	443.5	0.68225
	443	0.06783	443	0.68244
	442.5	0.0694	442.5	0.68291
	442	0.06899	442	0.68162
	441.5	0.0701	441.5	0.68236
	441	0.07086	441	0.68216
	440.5	0.07176	440.5	0.68123
	440	0.07273	440	0.68077
	439.5	0.07288	439.5	0.68156
	439	0.07475	439	0.68142
	438.5	0.07533	438.5	0.6815
	438	0.07657	438	0.68179
	437.5	0.07761	437.5	0.68209
	437	0.07837	437	0.68125
	436.5	0.08017	436.5	0.68159
	436	0.08085	436	0.68128
	435.5	0.08265	435.5	0.68149
	435	0.08325	435	0.68031
	434.5	0.08376	434.5	0.6805
	434	0.08493	434	0.67864
	433.5	0.08665	433.5	0.67861
	433	0.08787	433	0.67911
	432.5	0.08927	432.5	0.67943
	432	0.0912	432	0.68027
	431.5	0.09256	431.5	0.67865
	431	0.09335	431	0.67852
	430.5	0.09575	430.5	0.68025
	430	0.09738	430	0.68024
	429.5	0.0988	429.5	0.67917
	429	0.10101	429	0.67951
	428.5	0.10205	428.5	0.67803
	428	0.10479	428	0.67779
	427.5	0.10551	427.5	0.67751
	427	0.1075	427	0.67778
	426.5	0.10926	426.5	0.67634
	426	0.11184	426	0.67693
	425.5	0.11414	425.5	0.67778
	425	0.11636	425	0.67856
	424.5	0.11888	424.5	0.67781
	424	0.12069	424	0.67755
	423.5	0.12242	423.5	0.6764
	423	0.12504	423	0.67596
	422.5	0.1267	422.5	0.67584
	422	0.12879	422	0.67666
	421.5	0.13189	421.5	0.67721
	421	0.13245	421	0.67437
	420.5	0.137	420.5	0.67703
	420	0.13877	420	0.67577
	419.5	0.14184	419.5	0.67585
	419	0.14312	419	0.67552
	418.5	0.14651	418.5	0.67424
	418	0.14814	418	0.67448
	417.5	0.15201	417.5	0.67349
	417	0.15476	417	0.67413
	416.5	0.15695	416.5	0.67347
	416	0.16022	416	0.67375
	415.5	0.16399	415.5	0.67289
	415	0.16669	415	0.67313
	414.5	0.16966	414.5	0.67318
	414	0.1736	414	0.67422
	413.5	0.17625	413.5	0.67214
	413	0.18056	413	0.67332
	412.5	0.18316	412.5	0.67223
	412	0.1875	412	0.67168
	411.5	0.19053	411.5	0.67082
	411	0.19385	411	0.67218
	410.5	0.199	410.5	0.6722
	410	0.2026	410	0.67137
	409.5	0.20752	409.5	0.67195
	409	0.21082	409	0.67024
	408.5	0.21496	408.5	0.67085
	408	0.22119	408	0.67062
	407.5	0.22609	407.5	0.66963
	407	0.23072	407	0.66936
	406.5	0.23541	406.5	0.6706
	406	0.24032	406	0.66959
	405.5	0.24695	405.5	0.66788
	405	0.25327	405	0.66935
	404.5	0.25901	404.5	0.66859
	404	0.26344	404	0.66801
	403.5	0.27072	403.5	0.66889
	403	0.27676	403	0.67068
	402.5	0.28447	402.5	0.6697
	402	0.29076	402	0.67023
	401.5	0.29789	401.5	0.66873
	401	0.30533	401	0.66807
	400.5	0.31268	400.5	0.67054
	400	0.32088	400	0.66971
	399.5	0.33118	399.5	0.67062
	399	0.33891	399	0.67068
	398.5	0.34598	398.5	0.66966
	398	0.35665	398	0.67049
	397.5	0.36322	397.5	0.67282
	397	0.37443	397	0.67181
	396.5	0.38235	396.5	0.67332
	396	0.39287	396	0.67346
	395.5	0.40486	395.5	0.6759
	395	0.4144	395	0.67618
	394.5	0.42626	394.5	0.67638
	394	0.43657	394	0.67609
	393.5	0.44729	393.5	0.67955
	393	0.45981	393	0.68087
	392.5	0.47108	392.5	0.68312
	392	0.48525	392	0.68673
	391.5	0.49766	391.5	0.68717
	391	0.50958	391	0.69087
	390.5	0.52306	390.5	0.69129
	390	0.53575	390	0.69317
	389.5	0.54975	389.5	0.69766
	389	0.56265	389	0.69966
	388.5	0.57756	388.5	0.70249
	388	0.59101	388	0.70506
	387.5	0.60574	387.5	0.71257
	387	0.62014	387	0.71459
	386.5	0.63509	386.5	0.72135
	386	0.65013	386	0.72567
	385.5	0.66414	385.5	0.73198
	385	0.67933	385	0.73868
	384.5	0.69166	384.5	0.74184
	384	0.70749	384	0.74919
	383.5	0.72203	383.5	0.75735
	383	0.73677	383	0.76173
	382.5	0.7518	382.5	0.77341
	382	0.76353	382	0.77812
	381.5	0.77641	381.5	0.78485
	381	0.78828	381	0.7925
	380.5	0.80147	380.5	0.80499
	380	0.81328	380	0.80909
	379.5	0.82629	379.5	0.82008
	379	0.83861	379	0.8294
	378.5	0.84517	378.5	0.83674
	378	0.85823	378	0.84865
	377.5	0.86758	377.5	0.85581
	377	0.8712	377	0.86404
	376.5	0.88108	376.5	0.87138
	376	0.89146	376	0.87898
	375.5	0.89565	375.5	0.88883
	375	0.90659	375	0.89813
	374.5	0.90963	374.5	0.90261
	374	0.91616	374	0.90814
	373.5	0.92	373.5	0.91769
	373	0.92895	373	0.92294
	372.5	0.93227	372.5	0.92694
	372	0.93323	372	0.93112
	371.5	0.93716	371.5	0.93755
	371	0.94123	371	0.94221
	370.5	0.94106	370.5	0.94306
	370	0.94732	370	0.94719
	369.5	0.94774	369.5	0.94986
	369	0.9487	369	0.95552
	368.5	0.95195	368.5	0.95774
	368	0.94947	368	0.95703
	367.5	0.95224	367.5	0.95764
	367	0.9536	367	0.96149
	366.5	0.9543	366.5	0.96149
	366	0.95452	366	0.96021
	365.5	0.95527	365.5	0.96475
	365	0.96061	365	0.96619
	364.5	0.95705	364.5	0.96528
	364	0.95925	364	0.96815
	363.5	0.95992	363.5	0.96882
	363	0.95809	363	0.97015
	362.5	0.96064	362.5	0.96942
	362	0.95877	362	0.97104
	361.5	0.96049	361.5	0.96267
	361	0.96223	361	0.97351
	360.5	0.96015	360.5	0.96833
	360	0.96301	360	0.9737
	359.5	0.96747	359.5	0.97479
	359	0.96567	359	0.97408
	358.5	0.96343	358.5	0.97048
	358	0.96174	358	0.96987
	357.5	0.96151	357.5	0.97283
	357	0.96239	357	0.9738
	356.5	0.96353	356.5	0.97443
	356	0.96407	356	0.97391
	355.5	0.96396	355.5	0.97586
	355	0.96032	355	0.97852
	354.5	0.96768	354.5	0.97625
	354	0.9664	354	0.97529
	353.5	0.96396	353.5	0.97173
	353	0.9664	353	0.97611
	352.5	0.96218	352.5	0.97222
	352	0.96748	352	0.9724
	351.5	0.96292	351.5	0.97494
	351	0.96529	351	0.97408
	350.5	0.9675	350.5	0.9758
	350	0.96563	350	0.97461
	349.5	0.98082	349.5	0.9869
	349	0.9733	349	0.97577
	348.5	0.97024	348.5	0.9863
	348	0.97858	348	0.98825
	347.5	0.97537	347.5	0.98874
	347	0.97533	347	0.98396
	346.5	0.97529	346.5	0.97181
	346	0.96987	346	0.97805
	345.5	0.97359	345.5	0.98196
	345	0.97608	345	0.98711
	344.5	0.97677	344.5	0.98716
	344	0.9698	344	0.98641
	343.5	0.97479	343.5	0.98777
	343	0.97375	343	0.97937
	342.5	0.9719	342.5	0.9821
	342	0.96921	342	0.98304
	341.5	0.97767	341.5	0.98338
	341	0.97617	341	0.98433
	340.5	0.97228	340.5	0.98413
	340	0.97554	340	0.97899
	339.5	0.9699	339.5	0.98681
	339	0.97471	339	0.97024
	338.5	0.97348	338.5	0.97515
	338	0.97202	338	0.98063
	337.5	0.98078	337.5	0.97301
	337	0.96615	337	0.97788
	336.5	0.97948	336.5	0.98099
	336	0.96433	336	0.97281
	335.5	0.9678	335.5	0.97621
	335	0.98017	335	0.98317
	334.5	0.97122	334.5	0.98218
	334	0.96896	334	0.98483
	333.5	0.97528	333.5	0.97634
	333	0.96929	333	0.9837
	332.5	0.97643	332.5	0.9838
	332	0.97064	332	0.98546
	331.5	0.97254	331.5	0.98412
	331	0.95948	331	0.98054
	330.5	0.97339	330.5	0.98435
	330	0.97329	330	0.97467
	329.5	0.96568	329.5	0.97402
	329	0.97343	329	0.98121
	328.5	0.9715	328.5	0.98106
	328	0.97952	328	0.98554
	327.5	0.97481	327.5	0.98271
	327	0.9786	327	0.98335
	326.5	0.96889	326.5	0.98385
	326	0.9799	326	0.98609
	325.5	0.96101	325.5	0.97701
	325	0.96929	325	0.98272
	324.5	0.96481	324.5	0.97925
	324	0.97029	324	0.98379
	323.5	0.97037	323.5	0.97685
	323	0.97054	323	0.97738
	322.5	0.97002	322.5	0.97952
	322	0.97466	322	0.98008
	321.5	0.98031	321.5	0.98059
	321	0.97926	321	0.98855
	320.5	0.97069	320.5	0.98632
	320	0.97961	320	0.98315
	319.5	0.97988	319.5	0.98924
	319	0.97413	319	0.98322
	318.5	0.9783	318.5	0.97295
	318	0.98512	318	0.98446
	317.5	0.97689	317.5	0.98333
	317	0.98198	317	0.99075
	316.5	0.97969	316.5	0.98484
	316	0.97188	316	0.98346
	315.5	0.97805	315.5	0.98545
	315	0.98328	315	0.988
	314.5	0.98266	314.5	0.98442
	314	0.98029	314	0.98144
	313.5	0.97631	313.5	0.98292
	313	0.97667	313	0.97941
	312.5	0.9845	312.5	0.98103
	312	0.97759	312	0.98328
	311.5	0.98336	311.5	0.98626
	311	0.98015	311	0.97928
	310.5	0.97845	310.5	0.98172
	310	0.98347	310	0.98487
	309.5	0.98244	309.5	0.98409
	309	0.98622	309	0.98421
	308.5	0.98569	308.5	0.99305
	308	0.99243	308	0.98474
	307.5	0.98424	307.5	0.98857
	307	0.98572	307	0.98896
	306.5	0.98112	306.5	0.98793
	306	0.98431	306	0.98863
	305.5	0.98377	305.5	0.99205
	305	0.98526	305	0.99295
	304.5	0.98706	304.5	0.98946
	304	0.98506	304	0.98985
	303.5	0.99287	303.5	0.98741
	303	0.99132	303	0.99522
	302.5	0.99036	302.5	0.99359
	302	0.98765	302	0.99415
	301.5	0.99193	301.5	0.99644
	301	0.98783	301	0.99498
	300.5	0.99527	300.5	1.00053
	300	0.9932	300	0.99734
	299.5	0.98617	299.5	0.99235
	299	0.99499	299	0.99045
	298.5	0.99795	298.5	1.00084
	298	0.99549	298	0.99579
	297.5	0.98634	297.5	0.99971
	297	0.99674	297	1.0024
	296.5	0.99788	296.5	1.0003
	296	0.99965	296	0.99906
	295.5	1.00122	295.5	1.00309
	295	1.00308	295	1.00064
	294.5	0.99902	294.5	0.99996
	294	0.99509	294	0.99499
	293.5	1.00355	293.5	1.00275
	293	1.0008	293	0.99896
	292.5	1.00583	292.5	1.00116
	292	0.99826	292	1.0086
	291.5	1.00083	291.5	0.99699
	291	1.00286	291	1.00007
	290.5	1.00504	290.5	1.00199
	290	1.00345	290	1.01846
	289.5	1.00315	289.5	1.00558
	289	1.01337	289	1.00889
	288.5	1.00683	288.5	1.00544
	288	1.00448	288	1.00821
	287.5	1.0133	287.5	1.00675
	287	1.00625	287	1.01049
	286.5	1.00596	286.5	1.00601
	286	1.00716	286	1.00366
	285.5	1.00491	285.5	1.01004
	285	1.01316	285	1.00801
	284.5	1.00795	284.5	1.01508
	284	1.00226	284	1.00416
	283.5	1.00827	283.5	1.00902
	283	1.00218	283	1.004
	282.5	1.00507	282.5	1.0032
	282	1.00581	282	1.00931
	281.5	1.00725	281.5	1.00285
	281	0.99867	281	0.99589
	280.5	1.0034	280.5	1.00424
	280	0.9971	280	1.00009
	279.5	0.99937	279.5	0.99605
	279	1.00016	279	0.99308
	278.5	0.99629	278.5	1.00522
	278	1.00252	278	0.99796
	277.5	0.99941	277.5	0.99709
	277	0.99987	277	1.00234
	276.5	1	276.5	0.99816
	276	1.00921	276	1.00534
	275.5	1.00181	275.5	1.00589
	275	1.00443	275	1.00458
	274.5	1.00466	274.5	1.00669
	274	1.00435	274	1.0028
	273.5	1.00451	273.5	1.00188
	273	1.01129	273	1.00658
	272.5	1.00266	272.5	1.00122
	272	1.00417	272	1.00473
	271.5	1.00691	271.5	1.00133
	271	1.00648	271	1.00077
	270.5	1.00146	270.5	1.00228
	270	1.00053	270	1.00108
	269.5	1.00538	269.5	1.00529
	269	1.0059	269	1.00516
	268.5	1.0031	268.5	1.00197
	268	1.00469	268	1.00461
	267.5	1.00225	267.5	1.00997
	267	1.00359	267	0.99954
	266.5	1.01178	266.5	1.00814
	266	1.00648	266	1.00794
	265.5	1.00675	265.5	1.00856
	265	1.00819	265	1.00465
	264.5	1.00715	264.5	1.01181
	264	1.01171	264	1.00813
	263.5	1.00925	263.5	1.00354
	263	1.00937	263	0.99895
	262.5	1.00287	262.5	1.00726
	262	1.01401	262	1.00813
	261.5	1.00916	261.5	1.01234
	261	1.00757	261	1.01137
	260.5	1.00442	260.5	1.00576
	260	1.00841	260	1.01006
	259.5	1.00844	259.5	1.01229
	259	1.01048	259	1.01094
	258.5	1.00432	258.5	1.01313
	258	1.01364	258	1.01208
	257.5	1.01074	257.5	1.0056
	257	1.01022	257	1.00914
	256.5	1.01579	256.5	1.01249
	256	1.00987	256	1.00812
	255.5	1.00741	255.5	1.00464
	255	1.00989	255	1.01414
	254.5	1.00784	254.5	1.00944
	254	1.00647	254	1.00665
	253.5	1.01012	253.5	1.00616
	253	1.01153	253	1.01202
	252.5	1.01002	252.5	1.0107
	252	1.01677	252	1.00599
	251.5	1.00604	251.5	1.00758
	251	1.00688	251	1.00225
	250.5	1.01099	250.5	1.00718
	250	1.00749	250	1.00753
	249.5	1.01118	249.5	1.00729
	249	1.00749	249	1.00958
	248.5	1.01231	248.5	1.01134
	248	1.01148	248	1.01296
	247.5	1.00724	247.5	1.01021
	247	1.00839	247	1.00277
	246.5	1.01485	246.5	1.01038
	246	1.00011	246	1.00324
	245.5	1.00767	245.5	1.00416
	245	1.01405	245	1.00118
	244.5	1.01036	244.5	1.00445
	244	1.00771	244	1.01059
	243.5	1.00616	243.5	1.00654
	243	1.00663	243	1.0025
	242.5	1.01244	242.5	0.99501
	242	0.99976	242	1.00312
	241.5	1.00337	241.5	0.99245
	241	0.99997	241	0.993
	240.5	1.00043	240.5	0.99695
	240	0.99811	240	0.9948
	239.5	0.99615	239.5	0.98931
	239	0.98935	239	0.98693
	238.5	0.99104	238.5	0.97988
	238	0.98602	238	0.98362
	237.5	0.98346	237.5	0.9791
	237	0.98211	237	0.97802
	236.5	0.98087	236.5	0.97322
	236	0.97733	236	0.97053
	235.5	0.97184	235.5	0.97413
	235	0.9639	235	0.96285
	234.5	0.96458	234.5	0.9551
	234	0.96161	234	0.95505
	233.5	0.95594	233.5	0.95389
	233	0.9506	233	0.94453
	232.5	0.95242	232.5	0.94526
	232	0.95701	232	0.95271
	231.5	0.9459	231.5	0.94133
	231	0.94314	231	0.94075
	230.5	0.93455	230.5	0.94067
	230	0.94315	230	0.92744
	229.5	0.94468	229.5	0.94258
	229	0.94404	229	0.93146
	228.5	0.93998	228.5	0.93699
	228	0.93189	228	0.92775
	227.5	0.93522	227.5	0.92334
	227	0.91966	227	0.91952
	226.5	0.91883	226.5	0.91198
	226	0.92038	226	0.91359
	225.5	0.91192	225.5	0.91497
	225	0.90999	225	0.90624
	224.5	0.9068	224.5	0.91137
	224	0.90629	224	0.91322
	223.5	0.90534	223.5	0.90373
	223	0.90706	223	0.9012
	222.5	0.90094	222.5	0.8941
	222	0.89527	222	0.89525
	221.5	0.8764	221.5	0.89168
	221	0.89834	221	0.89388
	220.5	0.88819	220.5	0.87687
	220	0.88131	220	0.88171
	219.5	0.88449	219.5	0.87662
	219	0.87737	219	0.87156
	218.5	0.86561	218.5	0.86588
	218	0.8626	218	0.86669
	217.5	0.8693	217.5	0.86194
	217	0.86552	217	0.85823
	216.5	0.85069	216.5	0.84046
	216	0.85905	216	0.84655
	215.5	0.84132	215.5	0.84496
	215	0.84141	215	0.82992
	214.5	0.83423	214.5	0.83341
	214	0.83305	214	0.82666
	213.5	0.81872	213.5	0.82622
	213	0.82502	213	0.83246
	212.5	0.81144	212.5	0.80692
	212	0.82006	212	0.81531
	211.5	0.81228	211.5	0.80443
	211	0.80857	211	0.81646
	210.5	0.79683	210.5	0.79189
	210	0.79015	210	0.79835
	209.5	0.78912	209.5	0.78224
	209	0.79766	209	0.7841
	208.5	0.79029	208.5	0.78371
	208	0.76058	208	0.77762
	207.5	0.76952	207.5	0.77538
	207	0.76518	207	0.7546
	206.5	0.75576	206.5	0.74317
	206	0.75606	206	0.74458
	205.5	0.75516	205.5	0.75369
	205	0.74921	205	0.72842
	204.5	0.71712	204.5	0.74297
	204	0.73697	204	0.73842
	203.5	0.75302	203.5	0.76319
	203	0.74054	203	0.73679
	202.5	0.72588	202.5	0.71848
	202	0.71482	202	0.75712
	201.5	0.71397	201.5	0.72754
	201	0.72608	201	0.708
	200.5	0.71528	200.5	0.70371
	200	0.70636	200	0.71602

## Sheet: Fig.3a
		Temprature	Mass spectrum signal	Temprature	Mass spectrum signal	Temprature	Mass spectrum signal			Temprature	Mass spectrum signal	Temprature	Mass spectrum signal	Temprature	Mass spectrum signal
		°C	a.u.	°C	a.u.	°C	a.u.			°C	a.u.	°C	a.u.	°C	a.u.
			ZnO		Pd-ZnO		PdZn-ZnO				ZnO		Pd-ZnO		PdZn-ZnO
		50.2642	7.13463e-13	50.5422	9.86897e-13	50.6026	3.39612e-12			50.2176	1.32533e-11	50.2074	1.41249e-12	50.3068	9.76514e-12
		51.5885	7.14604e-13	52.3048	9.88054e-13	52.5255	3.39796e-12			51.1225	1.32518e-11	51.0182	1.40961e-12	51.0669	9.76981e-12
		52.2934	7.15821e-13	53.243	9.89399e-13	53.5489	3.39943e-12			51.9808	1.32358e-11	51.7872	1.40849e-12	51.7879	9.76712e-12
		52.9534	7.16975e-13	54.1215	9.90379e-13	54.5073	3.40114e-12			52.9013	1.32498e-11	52.612	1.40496e-12	52.5611	9.73877e-12
		53.3884	7.18608e-13	54.7004	9.92411e-13	55.1388	3.40239e-12			53.8157	1.32462e-11	53.4313	1.40219e-12	53.3292	9.76361e-12
		54.5746	7.19811e-13	56.2793	9.94324e-13	56.8613	3.40498e-12			54.79	1.32519e-11	54.3043	1.40021e-12	54.1476	9.7573e-12
		55.2174	7.20775e-13	57.1348	9.95764e-13	57.7946	3.40741e-12			55.762	1.32659e-11	55.1752	1.398e-12	54.9641	9.76739e-12
		55.8602	7.21896e-13	57.9903	9.97795e-13	58.7279	3.40925e-12			56.7327	1.32474e-11	56.0449	1.39638e-12	55.7795	9.79218e-12
		56.5029	7.22713e-13	58.8459	9.99672e-13	59.6612	3.41183e-12			57.5714	1.32594e-11	56.7964	1.39393e-12	56.484	9.75943e-12
		57.1457	7.24406e-13	59.7014	1.00146e-12	60.5945	3.41422e-12			58.4861	1.32475e-11	57.616	1.39105e-12	57.2523	9.78076e-12
		57.7885	7.26e-13	60.5569	1.0036e-12	61.5278	3.4165e-12			59.4592	1.32466e-11	58.4879	1.38887e-12	58.0697	9.75949e-12
		58.4312	7.272e-13	61.4124	1.00608e-12	62.4611	3.41923e-12			60.5029	1.32456e-11	59.423	1.38567e-12	58.9464	9.75791e-12
		59.074	7.28893e-13	62.268	1.008e-12	63.3944	3.42238e-12			60.9815	1.3245e-11	59.8518	1.38467e-12	59.3484	9.7561e-12
		59.7168	7.30457e-13	63.1235	1.00962e-12	64.3277	3.42483e-12			61.4601	1.32471e-11	60.2807	1.3842e-12	59.7505	9.75507e-12
		60.3595	7.31946e-13	63.979	1.01198e-12	65.261	3.42689e-12			61.9387	1.32444e-11	60.7095	1.3806e-12	60.1525	9.75888e-12
		61.0023	7.33734e-13	64.8345	1.01398e-12	66.1943	3.4299e-12			62.4173	1.32438e-11	61.1383	1.37814e-12	60.5545	9.75412e-12
		61.6451	7.35794e-13	65.69	1.01671e-12	67.1276	3.43244e-12			62.8959	1.32424e-11	61.5672	1.37684e-12	60.9566	9.75296e-12
		62.2878	7.37396e-13	66.5456	1.01899e-12	68.0609	3.43592e-12			63.3745	1.32426e-11	61.996	1.37598e-12	61.3586	9.75052e-12
		62.9306	7.38744e-13	67.4011	1.02195e-12	68.9942	3.43882e-12			63.8532	1.32391e-11	62.4248	1.37228e-12	61.7607	9.75089e-12
		63.5733	7.40717e-13	68.2566	1.02492e-12	69.9275	3.44259e-12			64.3318	1.32432e-11	62.8537	1.37083e-12	62.1627	9.74454e-12
		64.2161	7.42379e-13	69.1121	1.02743e-12	70.8608	3.44638e-12			64.8104	1.3254e-11	63.2825	1.36785e-12	62.5647	9.75183e-12
		64.8589	7.44658e-13	69.9676	1.0307e-12	71.794	3.44957e-12			65.289	1.32407e-11	63.7114	1.36763e-12	62.9668	9.77109e-12
		65.5016	7.46556e-13	70.8232	1.0337e-12	72.7274	3.45374e-12			65.7676	1.32389e-11	64.1402	1.3663e-12	63.3688	9.74743e-12
		66.1444	7.49022e-13	71.6787	1.03685e-12	73.6606	3.45755e-12			66.2462	1.32439e-11	64.5691	1.364e-12	63.7709	9.74423e-12
		66.7872	7.51501e-13	72.5342	1.0404e-12	74.5939	3.46156e-12			66.7249	1.32406e-11	64.9979	1.36264e-12	64.1729	9.75318e-12
		67.4299	7.53588e-13	73.3897	1.04373e-12	75.5272	3.46608e-12			67.2035	1.32355e-11	65.4267	1.36095e-12	64.5749	9.74722e-12
		68.0727	7.56316e-13	74.2452	1.04725e-12	76.4605	3.47033e-12			67.6821	1.32357e-11	65.8556	1.35968e-12	64.977	9.73816e-12
		68.7155	7.58814e-13	75.1008	1.05071e-12	77.3938	3.47481e-12			68.1607	1.3232e-11	66.2844	1.35657e-12	65.379	9.73861e-12
		69.3582	7.61438e-13	75.9563	1.05424e-12	78.3271	3.47922e-12			68.6393	1.3233e-11	66.7133	1.35718e-12	65.781	9.73202e-12
		70.001	7.64394e-13	76.8118	1.0581e-12	79.2604	3.48371e-12			69.1179	1.32346e-11	67.1421	1.35518e-12	66.1831	9.73383e-12
		70.6438	7.67172e-13	77.6673	1.06194e-12	80.1937	3.48862e-12			69.5966	1.32347e-11	67.5709	1.35401e-12	66.5851	9.73659e-12
		71.2865	7.70103e-13	78.5228	1.06578e-12	81.127	3.49351e-12			70.0752	1.32327e-11	67.9998	1.35234e-12	66.9871	9.73675e-12
		71.9293	7.72992e-13	79.3784	1.07012e-12	82.0603	3.49841e-12			70.5538	1.32308e-11	68.4286	1.35063e-12	67.3892	9.73324e-12
		72.5721	7.75928e-13	80.2339	1.07456e-12	82.9936	3.50393e-12			71.0324	1.3226e-11	68.8575	1.34974e-12	67.7912	9.72986e-12
		73.2148	7.79144e-13	81.0894	1.07983e-12	83.9269	3.50958e-12			71.511	1.3227e-11	69.2863	1.34856e-12	68.1933	9.72126e-12
		73.8576	7.82344e-13	81.9449	1.08439e-12	84.8602	3.51629e-12			71.9896	1.3231e-11	69.7151	1.34794e-12	68.5953	9.72305e-12
		74.5004	7.85549e-13	82.8004	1.08875e-12	85.7935	3.5221e-12			72.4683	1.32262e-11	70.144	1.34448e-12	68.9973	9.73029e-12
		75.1431	7.8916e-13	83.656	1.09488e-12	86.7268	3.52766e-12			72.9469	1.32286e-11	70.5728	1.34372e-12	69.3994	9.72159e-12
		75.7859	7.92863e-13	84.5115	1.10023e-12	87.6601	3.53545e-12			73.4255	1.32303e-11	71.0016	1.34343e-12	69.8014	9.72592e-12
		76.4287	7.97253e-13	85.367	1.10521e-12	88.5934	3.54228e-12			73.9041	1.32341e-11	71.4305	1.34201e-12	70.2035	9.72898e-12
		77.0714	8.01055e-13	86.2225	1.11065e-12	89.5267	3.54861e-12			74.3827	1.32267e-11	71.8593	1.34057e-12	70.6055	9.73581e-12
		77.7142	8.04689e-13	87.0781	1.11569e-12	90.46	3.55555e-12			74.8613	1.3229e-11	72.2882	1.33971e-12	71.0075	9.7225e-12
		78.3569	8.09793e-13	87.9336	1.12163e-12	91.3932	3.56196e-12			75.34	1.32214e-11	72.717	1.33947e-12	71.4096	9.72659e-12
		78.9997	8.14259e-13	88.7891	1.12652e-12	92.3265	3.56952e-12			75.8186	1.32218e-11	73.1458	1.33771e-12	71.8116	9.71313e-12
		79.6425	8.18403e-13	89.6446	1.13267e-12	93.2598	3.57575e-12			76.2972	1.32223e-11	73.5747	1.33601e-12	72.2136	9.71377e-12
		80.2853	8.22941e-13	90.5001	1.1384e-12	94.1931	3.58358e-12			76.7758	1.32199e-11	74.0035	1.33534e-12	72.6157	9.71472e-12
		80.928	8.27136e-13	91.3556	1.14423e-12	95.1264	3.59088e-12			77.2544	1.32119e-11	74.4324	1.33535e-12	73.0177	9.71041e-12
		81.5708	8.32087e-13	92.2112	1.15056e-12	96.0597	3.5983e-12			77.733	1.322e-11	74.8612	1.33465e-12	73.4197	9.69619e-12
		82.2135	8.36164e-13	93.0667	1.15783e-12	96.993	3.60637e-12			78.2117	1.32317e-11	75.29	1.33451e-12	73.8218	9.71063e-12
		82.8563	8.4129e-13	93.9222	1.16421e-12	97.9263	3.61562e-12			78.6903	1.32198e-11	75.7189	1.33334e-12	74.2238	9.73147e-12
		83.4991	8.46066e-13	94.7777	1.1709e-12	98.8596	3.62374e-12			79.1689	1.32189e-11	76.1477	1.33218e-12	74.6259	9.7103e-12
		84.1418	8.50921e-13	95.6333	1.17861e-12	99.7929	3.63226e-12			79.6475	1.32208e-11	76.5766	1.33363e-12	75.0279	9.70861e-12
		84.7846	8.56199e-13	96.4888	1.18529e-12	100.726	3.64208e-12			80.1261	1.32096e-11	77.0054	1.33039e-12	75.4299	9.712e-12
		85.4274	8.62251e-13	97.3443	1.19267e-12	101.659	3.65059e-12			80.6047	1.32172e-11	77.4343	1.32974e-12	75.832	9.69219e-12
		86.0701	8.6757e-13	98.1998	1.20027e-12	102.593	3.65998e-12			81.0833	1.32166e-11	77.8631	1.33118e-12	76.234	9.70569e-12
		86.7129	8.73146e-13	99.0553	1.20869e-12	103.526	3.66966e-12			81.562	1.32174e-11	78.2919	1.32938e-12	76.636	9.70459e-12
		87.3557	8.79574e-13	99.9108	1.21725e-12	104.459	3.68038e-12			82.0406	1.32151e-11	78.7208	1.32986e-12	77.0381	9.70612e-12
		87.9984	8.8514e-13	100.766	1.22588e-12	105.393	3.69129e-12			82.5192	1.32101e-11	79.1496	1.33006e-12	77.4401	9.70199e-12
		88.6412	8.91286e-13	101.622	1.23446e-12	106.326	3.70228e-12			82.9978	1.32127e-11	79.5785	1.32842e-12	77.8422	9.69305e-12
		89.284	8.97618e-13	102.477	1.24361e-12	107.259	3.7132e-12			83.4764	1.32114e-11	80.0073	1.32794e-12	78.2442	9.69765e-12
		89.9267	9.04635e-13	103.333	1.25294e-12	108.193	3.72485e-12			83.955	1.31958e-11	80.4361	1.32958e-12	78.6462	9.69531e-12
		90.5695	9.11776e-13	104.188	1.26303e-12	109.126	3.73673e-12			84.4337	1.32086e-11	80.865	1.32782e-12	79.0483	9.66763e-12
		91.2122	9.18963e-13	105.044	1.27299e-12	110.059	3.74958e-12			84.9123	1.32092e-11	81.2938	1.327e-12	79.4503	9.69039e-12
		91.855	9.26113e-13	105.899	1.28355e-12	110.992	3.76227e-12			85.3909	1.32066e-11	81.7227	1.32675e-12	79.8524	9.69137e-12
		92.4978	9.33738e-13	106.755	1.29411e-12	111.926	3.77572e-12			85.8695	1.32046e-11	82.1515	1.32613e-12	80.2544	9.68685e-12
		93.1406	9.41513e-13	107.611	1.30455e-12	112.859	3.78916e-12			86.3481	1.3208e-11	82.5803	1.32617e-12	80.6564	9.68331e-12
		93.7833	9.49919e-13	108.466	1.31645e-12	113.792	3.80245e-12			86.8267	1.32083e-11	83.0092	1.32603e-12	81.0585	9.68936e-12
		94.4261	9.58224e-13	109.322	1.32844e-12	114.726	3.81761e-12			87.3054	1.32064e-11	83.438	1.3256e-12	81.4605	9.6899e-12
		95.0688	9.67025e-13	110.177	1.34124e-12	115.659	3.83287e-12			87.784	1.32065e-11	83.8668	1.32568e-12	81.8625	9.68642e-12
		95.7116	9.75824e-13	111.033	1.35388e-12	116.592	3.84918e-12			88.2626	1.32048e-11	84.2957	1.32594e-12	82.2646	9.6867e-12
		96.3544	9.84522e-13	111.888	1.3682e-12	117.525	3.86528e-12			88.7412	1.32037e-11	84.7245	1.3258e-12	82.6666	9.68371e-12
		96.9971	9.94438e-13	112.744	1.38304e-12	118.459	3.88351e-12			89.2198	1.32058e-11	85.1534	1.32582e-12	83.0687	9.68176e-12
		97.6399	1.00443e-12	113.599	1.39772e-12	119.392	3.9024e-12			89.6984	1.32096e-11	85.5822	1.32581e-12	83.4707	9.68536e-12
		98.2827	1.0151e-12	114.455	1.4143e-12	120.325	3.92109e-12			90.1771	1.31994e-11	86.0111	1.32494e-12	83.8727	9.69213e-12
		98.9254	1.02563e-12	115.31	1.43079e-12	121.259	3.94221e-12			90.6557	1.31978e-11	86.4399	1.3272e-12	84.2748	9.674e-12
		99.5682	1.03756e-12	116.166	1.44758e-12	122.192	3.96321e-12			91.1343	1.3202e-11	86.8687	1.32785e-12	84.6768	9.67126e-12
		100.211	1.04993e-12	117.021	1.46518e-12	123.125	3.98459e-12			91.6129	1.3198e-11	87.2976	1.32625e-12	85.0788	9.67859e-12
		100.854	1.06216e-12	117.877	1.48292e-12	124.059	4.007e-12			92.0915	1.31961e-11	87.7264	1.3251e-12	85.4809	9.67159e-12
		101.496	1.07598e-12	118.732	1.50124e-12	124.992	4.02959e-12			92.5701	1.31936e-11	88.1553	1.32835e-12	85.8829	9.6682e-12
		102.139	1.08972e-12	119.588	1.5196e-12	125.925	4.05292e-12			93.0487	1.31936e-11	88.5841	1.32558e-12	86.2849	9.66369e-12
		102.782	1.10371e-12	120.443	1.53849e-12	126.858	4.0763e-12			93.5274	1.31979e-11	89.0129	1.32644e-12	86.687	9.66368e-12
		103.425	1.11838e-12	121.299	1.55838e-12	127.792	4.10035e-12			94.006	1.31957e-11	89.4418	1.32749e-12	87.089	9.67141e-12
		104.068	1.13316e-12	122.154	1.57837e-12	128.725	4.12568e-12			94.4846	1.31975e-11	89.8706	1.32732e-12	87.4911	9.66747e-12
		104.71	1.14843e-12	123.01	1.59903e-12	129.658	4.15114e-12			94.9632	1.31916e-11	90.2995	1.32696e-12	87.8931	9.67064e-12
		105.353	1.16373e-12	123.865	1.62045e-12	130.592	4.17745e-12			95.4418	1.31958e-11	90.7283	1.32824e-12	88.2951	9.66014e-12
		105.996	1.17947e-12	124.721	1.64062e-12	131.525	4.20472e-12			95.9205	1.31936e-11	91.1571	1.32639e-12	88.6972	9.66762e-12
		106.639	1.19605e-12	125.576	1.66324e-12	132.458	4.23041e-12			96.3991	1.31975e-11	91.586	1.32813e-12	89.0992	9.66372e-12
		107.281	1.21271e-12	126.432	1.6861e-12	133.392	4.25921e-12			96.8777	1.31908e-11	92.0148	1.32962e-12	89.5012	9.67062e-12
		107.924	1.22992e-12	127.287	1.70996e-12	134.325	4.28832e-12			97.3563	1.31908e-11	92.4437	1.327e-12	89.9033	9.65874e-12
		108.567	1.24777e-12	128.143	1.73263e-12	135.258	4.3187e-12			97.8349	1.3181e-11	92.8725	1.32758e-12	90.3053	9.6588e-12
		109.21	1.26458e-12	128.999	1.75739e-12	136.191	4.34757e-12			98.3135	1.31902e-11	93.3013	1.32936e-12	90.7074	9.64141e-12
		109.852	1.28343e-12	129.854	1.78205e-12	137.125	4.37911e-12			98.7922	1.31775e-11	93.7302	1.32829e-12	91.1094	9.65773e-12
		110.495	1.30248e-12	130.71	1.80796e-12	138.058	4.4105e-12			99.2708	1.3195e-11	94.159	1.32897e-12	91.5114	9.63509e-12
		111.138	1.32236e-12	131.565	1.83407e-12	138.991	4.4435e-12			99.7494	1.31828e-11	94.5879	1.32791e-12	91.9135	9.66615e-12
		111.781	1.34125e-12	132.421	1.86013e-12	139.925	4.47674e-12			100.228	1.31803e-11	95.0167	1.32987e-12	92.3155	9.64455e-12
		112.424	1.36189e-12	133.276	1.88688e-12	140.858	4.50993e-12			100.707	1.31822e-11	95.4455	1.32857e-12	92.7176	9.64e-12
		113.066	1.38244e-12	134.132	1.91401e-12	141.791	4.544e-12			101.185	1.3182e-11	95.8744	1.32949e-12	93.1196	9.64342e-12
		113.709	1.40403e-12	134.987	1.94198e-12	142.724	4.57854e-12			101.664	1.31881e-11	96.3032	1.33084e-12	93.5216	9.64311e-12
		114.352	1.42579e-12	135.843	1.97117e-12	143.658	4.61415e-12			102.142	1.31861e-11	96.7321	1.33006e-12	93.9237	9.65401e-12
		114.995	1.4475e-12	136.698	2.00151e-12	144.591	4.65133e-12			102.621	1.31864e-11	97.1609	1.32852e-12	94.3257	9.65035e-12
		115.637	1.4698e-12	137.554	2.03178e-12	145.524	4.68996e-12			103.1	1.31788e-11	97.5897	1.32861e-12	94.7277	9.65096e-12
		116.28	1.4924e-12	138.409	2.06303e-12	146.458	4.72851e-12			103.578	1.31814e-11	98.0186	1.33111e-12	95.1298	9.63738e-12
		116.923	1.51571e-12	139.265	2.0952e-12	147.391	4.76831e-12			104.057	1.31825e-11	98.4474	1.33035e-12	95.5318	9.64205e-12
		117.566	1.54004e-12	140.12	2.12791e-12	148.324	4.80927e-12			104.536	1.31764e-11	98.8763	1.32928e-12	95.9339	9.644e-12
		118.208	1.56532e-12	140.976	2.16176e-12	149.258	4.85092e-12			105.014	1.31776e-11	99.3051	1.3314e-12	96.3359	9.63322e-12
		118.851	1.59055e-12	141.831	2.19575e-12	150.191	4.89403e-12			105.493	1.31757e-11	99.7339	1.32978e-12	96.7379	9.6353e-12
		119.494	1.61659e-12	142.687	2.2304e-12	151.124	4.93731e-12			105.971	1.31739e-11	100.163	1.33059e-12	97.14	9.63192e-12
		120.137	1.6434e-12	143.542	2.26603e-12	152.057	4.98144e-12			106.45	1.31773e-11	100.592	1.33118e-12	97.542	9.62871e-12
		120.779	1.67065e-12	144.398	2.30143e-12	152.991	5.0268e-12			106.929	1.31793e-11	101.02	1.32945e-12	97.944	9.63478e-12
		121.422	1.69887e-12	145.253	2.33766e-12	153.924	5.07188e-12			107.407	1.31738e-11	101.449	1.33017e-12	98.3461	9.63829e-12
		122.065	1.72719e-12	146.109	2.3743e-12	154.857	5.11802e-12			107.886	1.31772e-11	101.878	1.33024e-12	98.7481	9.62847e-12
		122.708	1.75607e-12	146.964	2.41159e-12	155.791	5.16467e-12			108.364	1.31695e-11	102.307	1.33055e-12	99.1502	9.63454e-12
		123.351	1.78575e-12	147.82	2.44624e-12	156.724	5.21216e-12			108.843	1.31748e-11	102.736	1.33169e-12	99.5522	9.6209e-12
		123.993	1.81525e-12	148.676	2.48325e-12	157.657	5.25628e-12			109.322	1.3175e-11	103.165	1.33284e-12	99.9542	9.63036e-12
		124.636	1.84545e-12	149.531	2.52018e-12	158.59	5.30342e-12			109.8	1.31745e-11	103.594	1.33149e-12	100.356	9.63069e-12
		125.279	1.87598e-12	150.387	2.55725e-12	159.524	5.35043e-12			110.279	1.31713e-11	104.022	1.32861e-12	100.758	9.62968e-12
		125.922	1.90706e-12	151.242	2.5952e-12	160.457	5.39764e-12			110.758	1.31734e-11	104.451	1.32749e-12	101.16	9.62416e-12
		126.564	1.93593e-12	152.098	2.63486e-12	161.39	5.44596e-12			111.236	1.31734e-11	104.88	1.32396e-12	101.562	9.62777e-12
		127.207	1.96678e-12	152.953	2.67375e-12	162.324	5.49647e-12			111.715	1.31717e-11	105.309	1.32119e-12	101.964	9.62785e-12
		127.85	1.99754e-12	153.809	2.71348e-12	163.257	5.54599e-12			112.193	1.31739e-11	105.738	1.31921e-12	102.366	9.62483e-12
		128.493	2.02844e-12	154.664	2.75226e-12	164.19	5.59659e-12			112.672	1.31695e-11	106.167	1.317e-12	102.769	9.62874e-12
		129.135	2.06006e-12	155.52	2.79334e-12	165.124	5.64597e-12			113.151	1.31668e-11	106.595	1.31538e-12	103.171	9.62086e-12
		129.778	2.09311e-12	156.375	2.83243e-12	166.057	5.69828e-12			113.629	1.31665e-11	107.024	1.31293e-12	103.573	9.61601e-12
		130.421	2.12552e-12	157.231	2.87429e-12	166.99	5.74806e-12			114.108	1.31705e-11	107.453	1.31005e-12	103.975	9.61553e-12
		131.064	2.15863e-12	158.086	2.91547e-12	167.923	5.80136e-12			114.586	1.31656e-11	107.882	1.30787e-12	104.377	9.6227e-12
		131.706	2.19095e-12	158.942	2.9555e-12	168.857	5.8538e-12			115.065	1.31717e-11	108.311	1.30467e-12	104.779	9.61397e-12
		132.349	2.22518e-12	159.797	2.99598e-12	169.79	5.90478e-12			115.544	1.31716e-11	108.74	1.30367e-12	105.181	9.62471e-12
		132.992	2.25776e-12	160.653	3.03496e-12	170.723	5.95632e-12			116.022	1.31711e-11	109.168	1.3032e-12	105.583	9.62468e-12
		133.635	2.29264e-12	161.508	3.07498e-12	171.657	6.00596e-12			116.501	1.31708e-11	109.597	1.2996e-12	105.985	9.62373e-12
		134.278	2.32696e-12	162.364	3.11714e-12	172.59	6.05692e-12			116.98	1.31687e-11	110.026	1.29714e-12	106.387	9.62321e-12
		134.92	2.36032e-12	163.219	3.15931e-12	173.523	6.11061e-12			117.458	1.31691e-11	110.455	1.29584e-12	106.789	9.61937e-12
		135.563	2.39405e-12	164.075	3.20401e-12	174.456	6.1643e-12			117.937	1.31713e-11	110.884	1.29498e-12	107.191	9.62013e-12
		136.206	2.42653e-12	164.93	3.24575e-12	175.39	6.22122e-12			118.415	1.31731e-11	111.313	1.29128e-12	107.593	9.62401e-12
		136.849	2.45988e-12	165.786	3.29042e-12	176.323	6.27438e-12			118.894	1.31698e-11	111.741	1.28983e-12	107.995	9.62733e-12
		137.491	2.49502e-12	166.641	3.33407e-12	177.256	6.33126e-12			119.373	1.31721e-11	112.17	1.28685e-12	108.397	9.62142e-12
		138.134	2.53015e-12	167.497	3.37838e-12	178.19	6.38684e-12			119.851	1.3176e-11	112.599	1.28663e-12	108.799	9.6255e-12
		138.777	2.5674e-12	168.352	3.42405e-12	179.123	6.44327e-12			120.33	1.31716e-11	113.028	1.2853e-12	109.201	9.63237e-12
		139.42	2.60219e-12	169.208	3.46994e-12	180.056	6.50142e-12			120.808	1.317e-11	113.457	1.283e-12	109.603	9.62456e-12
		140.062	2.63941e-12	170.064	3.51481e-12	180.99	6.55986e-12			121.287	1.31793e-11	113.886	1.28164e-12	110.005	9.62172e-12
		140.705	2.67579e-12	170.919	3.56111e-12	181.923	6.61699e-12			121.766	1.31757e-11	114.314	1.27995e-12	110.407	9.63832e-12
		141.348	2.71271e-12	171.775	3.60827e-12	182.856	6.67596e-12			122.244	1.31728e-11	114.743	1.27868e-12	110.809	9.63195e-12
		141.991	2.75077e-12	172.63	3.65405e-12	183.789	6.73601e-12			122.723	1.31687e-11	115.172	1.27557e-12	111.211	9.62679e-12
		142.633	2.78901e-12	173.486	3.70414e-12	184.723	6.7943e-12			123.202	1.31715e-11	115.601	1.27618e-12	111.613	9.61943e-12
		143.276	2.8264e-12	174.341	3.75446e-12	185.656	6.85809e-12			123.68	1.31711e-11	116.03	1.27418e-12	112.015	9.62437e-12
		143.919	2.86499e-12	175.197	3.8021e-12	186.589	6.92217e-12			124.159	1.31605e-11	116.459	1.27301e-12	112.417	9.6237e-12
		144.562	2.90429e-12	176.052	3.84845e-12	187.523	6.98283e-12			124.637	1.31695e-11	116.888	1.27134e-12	112.819	9.60496e-12
		145.205	2.94244e-12	176.908	3.89979e-12	188.456	7.04186e-12			125.116	1.31714e-11	117.316	1.26963e-12	113.221	9.6209e-12
		145.847	2.98418e-12	177.763	3.95455e-12	189.389	7.10724e-12			125.595	1.31693e-11	117.745	1.26874e-12	113.624	9.62434e-12
		146.49	3.02612e-12	178.619	4.00919e-12	190.322	7.17697e-12			126.073	1.3174e-11	118.174	1.26756e-12	114.026	9.62053e-12
		147.133	3.06581e-12	179.474	4.06156e-12	191.256	7.24654e-12			126.552	1.31733e-11	118.603	1.26694e-12	114.428	9.62883e-12
		147.776	3.10444e-12	180.33	4.11629e-12	192.189	7.31323e-12			127.031	1.3171e-11	119.032	1.26348e-12	114.83	9.62761e-12
		148.418	3.14723e-12	181.185	4.16592e-12	193.122	7.38293e-12			127.509	1.31688e-11	119.461	1.26272e-12	115.232	9.62352e-12
		149.061	3.19286e-12	182.041	4.21914e-12	194.056	7.44612e-12			127.988	1.31699e-11	119.889	1.26243e-12	115.634	9.61967e-12
		149.704	3.23838e-12	182.896	4.27005e-12	194.989	7.51389e-12			128.466	1.31681e-11	120.318	1.26101e-12	116.036	9.62157e-12
		150.347	3.28203e-12	183.752	4.3239e-12	195.922	7.57872e-12			128.945	1.31677e-11	120.747	1.25957e-12	116.438	9.61833e-12
		150.989	3.32764e-12	184.607	4.37456e-12	196.856	7.6473e-12			129.424	1.31712e-11	121.176	1.25871e-12	116.84	9.61775e-12
		151.632	3.369e-12	185.463	4.42846e-12	197.789	7.7118e-12			129.902	1.31668e-11	121.605	1.25847e-12	117.242	9.62395e-12
		152.275	3.41335e-12	186.318	4.48148e-12	198.722	7.78044e-12			130.381	1.31747e-11	122.034	1.25671e-12	117.644	9.61601e-12
		152.918	3.45577e-12	187.174	4.53545e-12	199.655	7.84796e-12			130.859	1.31704e-11	122.462	1.25501e-12	118.046	9.63012e-12
		153.56	3.50065e-12	188.029	4.5907e-12	200.589	7.91669e-12			131.338	1.31659e-11	122.891	1.25434e-12	118.448	9.62245e-12
		154.203	3.54286e-12	188.885	4.64784e-12	201.522	7.98704e-12			131.817	1.31723e-11	123.32	1.25435e-12	118.85	9.61451e-12
		154.846	3.58778e-12	189.74	4.69931e-12	202.455	8.0598e-12			132.295	1.31713e-11	123.749	1.25365e-12	119.252	9.62587e-12
		155.489	3.63197e-12	190.596	4.7538e-12	203.389	8.12534e-12			132.774	1.31678e-11	124.178	1.25351e-12	119.654	9.62404e-12
		156.132	3.67694e-12	191.452	4.80498e-12	204.322	8.19473e-12			133.253	1.31712e-11	124.607	1.25234e-12	120.056	9.61787e-12
		156.774	3.72298e-12	192.307	4.85956e-12	205.255	8.25991e-12			133.731	1.31716e-11	125.036	1.25118e-12	120.458	9.62389e-12
		157.417	3.7706e-12	193.163	4.91209e-12	206.189	8.32941e-12			134.21	1.31692e-11	125.464	1.25263e-12	120.86	9.62456e-12
		158.06	3.81349e-12	194.018	4.96415e-12	207.122	8.39629e-12			134.688	1.31734e-11	125.893	1.24939e-12	121.262	9.62032e-12
		158.703	3.8589e-12	194.874	5.02047e-12	208.055	8.46258e-12			135.167	1.31663e-11	126.322	1.24874e-12	121.664	9.62773e-12
		159.345	3.90155e-12	195.729	5.06892e-12	208.988	8.53431e-12			135.646	1.31704e-11	126.751	1.25018e-12	122.066	9.61516e-12
		159.988	3.94703e-12	196.585	5.12759e-12	209.922	8.596e-12			136.124	1.31677e-11	127.18	1.24838e-12	122.468	9.62239e-12
		160.631	3.9908e-12	197.44	5.18054e-12	210.855	8.67071e-12			136.603	1.31663e-11	127.609	1.24886e-12	122.87	9.61763e-12
		161.274	4.03418e-12	198.296	5.23039e-12	211.788	8.73814e-12			137.081	1.31678e-11	128.037	1.24906e-12	123.272	9.61525e-12
		161.916	4.08112e-12	199.151	5.2837e-12	212.722	8.80161e-12			137.56	1.31805e-11	128.466	1.24742e-12	123.674	9.61782e-12
		162.559	4.1215e-12	200.007	5.33479e-12	213.655	8.8695e-12			138.039	1.31713e-11	128.895	1.24694e-12	124.076	9.64043e-12
		163.202	4.17039e-12	200.862	5.38544e-12	214.588	8.93456e-12			138.517	1.31676e-11	129.324	1.24858e-12	124.479	9.62413e-12
		163.845	4.21451e-12	201.718	5.43544e-12	215.521	8.99906e-12			138.996	1.31793e-11	129.753	1.24682e-12	124.881	9.61742e-12
		164.487	4.25605e-12	202.573	5.48392e-12	216.455	9.06273e-12			139.475	1.31661e-11	130.182	1.246e-12	125.283	9.63823e-12
		165.13	4.30048e-12	203.429	5.53682e-12	217.388	9.12447e-12			139.953	1.31726e-11	130.61	1.24575e-12	125.685	9.61488e-12
		165.773	4.34305e-12	204.284	5.58495e-12	218.321	9.19182e-12			140.432	1.31731e-11	131.039	1.24513e-12	126.087	9.6263e-12
		166.416	4.38527e-12	205.14	5.63466e-12	219.255	9.25311e-12			140.91	1.31701e-11	131.468	1.24517e-12	126.489	9.62724e-12
		167.059	4.42693e-12	205.995	5.68502e-12	220.188	9.31641e-12			141.389	1.31726e-11	131.897	1.24503e-12	126.891	9.62202e-12
		167.701	4.46733e-12	206.851	5.73404e-12	221.121	9.38054e-12			141.868	1.31698e-11	132.326	1.2446e-12	127.293	9.62642e-12
		168.344	4.51141e-12	207.706	5.779e-12	222.055	9.44297e-12			142.346	1.31673e-11	132.755	1.24468e-12	127.695	9.62148e-12
		168.987	4.55152e-12	208.562	5.83122e-12	222.988	9.50022e-12			142.825	1.31705e-11	133.183	1.24494e-12	128.097	9.61693e-12
		169.63	4.59295e-12	209.417	5.87567e-12	223.921	9.56671e-12			143.303	1.31703e-11	133.612	1.2448e-12	128.499	9.62257e-12
		170.272	4.63491e-12	210.273	5.92053e-12	224.854	9.62332e-12			143.782	1.31734e-11	134.041	1.24482e-12	128.901	9.62223e-12
		170.915	4.67577e-12	211.128	5.96378e-12	225.788	9.68045e-12			144.261	1.31667e-11	134.47	1.24481e-12	129.303	9.62773e-12
		171.558	4.71323e-12	211.984	6.0068e-12	226.721	9.73552e-12			144.739	1.3169e-11	134.899	1.24394e-12	129.705	9.61586e-12
		172.201	4.75675e-12	212.84	6.04721e-12	227.654	9.79031e-12			145.218	1.31705e-11	135.328	1.2462e-12	130.107	9.62004e-12
		172.843	4.79379e-12	213.695	6.08951e-12	228.588	9.84176e-12			145.697	1.31685e-11	135.757	1.24685e-12	130.509	9.6226e-12
		173.486	4.83117e-12	214.551	6.13399e-12	229.521	9.89562e-12			146.175	1.31668e-11	136.185	1.24525e-12	130.911	9.61906e-12
		174.129	4.86722e-12	215.406	6.1775e-12	230.454	9.95227e-12			146.654	1.31705e-11	136.614	1.2441e-12	131.313	9.6161e-12
		174.772	4.90307e-12	216.262	6.21785e-12	231.387	1.00077e-11			147.132	1.3172e-11	137.043	1.24735e-12	131.715	9.6227e-12
		175.414	4.93674e-12	217.117	6.25975e-12	232.321	1.00591e-11			147.611	1.31732e-11	137.472	1.24458e-12	132.117	9.62532e-12
		176.057	4.97198e-12	217.973	6.29847e-12	233.254	1.01124e-11			148.09	1.31721e-11	137.901	1.24544e-12	132.519	9.6274e-12
		176.7	5.00906e-12	218.828	6.33427e-12	234.187	1.01617e-11			148.568	1.31674e-11	138.33	1.24649e-12	132.921	9.62547e-12
		177.343	5.04532e-12	219.684	6.36794e-12	235.121	1.02073e-11			149.047	1.31741e-11	138.758	1.24632e-12	133.323	9.61714e-12
		177.986	5.07894e-12	220.539	6.40099e-12	236.054	1.02502e-11			149.525	1.31708e-11	139.187	1.24596e-12	133.725	9.62902e-12
		178.628	5.11385e-12	221.395	6.43538e-12	236.987	1.02923e-11			150.004	1.31767e-11	139.616	1.24724e-12	134.127	9.62322e-12
		179.271	5.14612e-12	222.25	6.45859e-12	237.921	1.03361e-11			150.483	1.31707e-11	140.045	1.24539e-12	134.529	9.63372e-12
		179.914	5.17595e-12	223.106	6.48359e-12	238.854	1.03656e-11			150.961	1.31739e-11	140.474	1.24713e-12	134.932	9.62294e-12
		180.557	5.20401e-12	223.961	6.50989e-12	239.787	1.03974e-11			151.44	1.31752e-11	140.903	1.24862e-12	135.334	9.62868e-12
		181.199	5.23155e-12	224.817	6.5363e-12	240.72	1.04309e-11			151.919	1.31749e-11	141.331	1.246e-12	135.736	9.63106e-12
		181.842	5.26021e-12	225.672	6.56505e-12	241.654	1.04646e-11			152.397	1.31739e-11	141.76	1.24658e-12	136.138	9.63042e-12
		182.485	5.27955e-12	226.528	6.58484e-12	242.587	1.05012e-11			152.876	1.31729e-11	142.189	1.24836e-12	136.54	9.62862e-12
		183.128	5.30039e-12	227.383	6.60663e-12	243.52	1.05264e-11			153.354	1.31704e-11	142.618	1.24729e-12	136.942	9.62691e-12
		183.77	5.3223e-12	228.239	6.62972e-12	244.454	1.05541e-11			153.833	1.31775e-11	143.047	1.24797e-12	137.344	9.62239e-12
		184.413	5.34431e-12	229.094	6.64788e-12	245.387	1.05835e-11			154.312	1.31825e-11	143.476	1.24691e-12	137.746	9.63515e-12
		185.056	5.36827e-12	229.95	6.66642e-12	246.32	1.06066e-11			154.79	1.3174e-11	143.904	1.24887e-12	138.148	9.644e-12
		185.699	5.38476e-12	230.805	6.68601e-12	247.253	1.06303e-11			155.269	1.31769e-11	144.333	1.24757e-12	138.55	9.62895e-12
		186.341	5.40292e-12	231.661	6.70298e-12	248.187	1.06552e-11			155.747	1.31836e-11	144.762	1.24849e-12	138.952	9.63411e-12
		186.984	5.42217e-12	232.517	6.71601e-12	249.12	1.06768e-11			156.226	1.31811e-11	145.191	1.24984e-12	139.354	9.64589e-12
		187.627	5.4373e-12	233.372	6.72575e-12	250.053	1.06934e-11			156.705	1.31776e-11	145.62	1.24906e-12	139.756	9.64147e-12
		188.27	5.45274e-12	234.228	6.7331e-12	250.987	1.07058e-11			157.183	1.31941e-11	146.049	1.24752e-12	140.158	9.63524e-12
		188.913	5.46908e-12	235.083	6.7376e-12	251.92	1.07152e-11			157.662	1.31793e-11	146.478	1.24761e-12	140.56	9.66466e-12
		189.555	5.48321e-12	235.939	6.74504e-12	252.853	1.07209e-11			158.141	1.31799e-11	146.906	1.25011e-12	140.962	9.63829e-12
		190.198	5.49407e-12	236.794	6.73936e-12	253.787	1.07304e-11			158.619	1.31823e-11	147.335	1.24935e-12	141.364	9.63936e-12
		190.841	5.50219e-12	237.65	6.7367e-12	254.72	1.07231e-11			159.098	1.31744e-11	147.764	1.24828e-12	141.766	9.64367e-12
		191.484	5.50831e-12	238.505	6.73243e-12	255.653	1.07198e-11			159.576	1.3187e-11	148.193	1.2504e-12	142.168	9.62956e-12
		192.126	5.51206e-12	239.361	6.72527e-12	256.586	1.07143e-11			160.055	1.31885e-11	148.622	1.24878e-12	142.57	9.65194e-12
		192.769	5.51826e-12	240.216	6.72111e-12	257.52	1.07052e-11			160.534	1.31894e-11	149.051	1.24959e-12	142.972	9.65465e-12
		193.412	5.51353e-12	241.072	6.71089e-12	258.453	1.06999e-11			161.012	1.31862e-11	149.479	1.25018e-12	143.374	9.65621e-12
		194.055	5.51131e-12	241.927	6.69631e-12	259.386	1.06869e-11			161.491	1.31895e-11	149.908	1.24845e-12	143.776	9.65065e-12
		194.697	5.50776e-12	242.783	6.67918e-12	260.32	1.06683e-11			161.969	1.31859e-11	150.337	1.24917e-12	144.178	9.65645e-12
		195.34	5.50179e-12	243.638	6.65955e-12	261.253	1.06465e-11			162.448	1.31912e-11	150.766	1.24924e-12	144.58	9.64995e-12
		195.983	5.49832e-12	244.494	6.63936e-12	262.186	1.06215e-11			162.927	1.31893e-11	151.195	1.24955e-12	144.982	9.65938e-12
		196.626	5.48981e-12	245.349	6.61054e-12	263.12	1.05958e-11			163.405	1.319e-11	151.624	1.25069e-12	145.384	9.65603e-12
		197.268	5.47766e-12	246.205	6.58363e-12	264.053	1.05591e-11			163.884	1.31889e-11	152.052	1.24981e-12	145.787	9.6574e-12
		197.911	5.46338e-12	247.06	6.5538e-12	264.986	1.05248e-11			164.363	1.31904e-11	152.481	1.24885e-12	146.189	9.65542e-12
		198.554	5.44702e-12	247.916	6.51486e-12	265.919	1.04869e-11			164.841	1.31912e-11	152.91	1.25035e-12	146.591	9.65798e-12
		199.197	5.43019e-12	248.771	6.48492e-12	266.853	1.04373e-11			165.32	1.31918e-11	153.339	1.24895e-12	146.993	9.65941e-12
		199.84	5.40618e-12	249.627	6.44695e-12	267.786	1.03991e-11			165.798	1.31913e-11	153.768	1.25039e-12	147.395	9.66051e-12
		200.482	5.38375e-12	250.482	6.41367e-12	268.719	1.03508e-11			166.277	1.31959e-11	154.197	1.25005e-12	147.797	9.65962e-12
		201.125	5.3589e-12	251.338	6.37214e-12	269.653	1.03084e-11			166.756	1.3195e-11	154.625	1.25022e-12	148.199	9.66783e-12
		201.768	5.32644e-12	252.193	6.33332e-12	270.586	1.02555e-11			167.234	1.31957e-11	155.054	1.25212e-12	148.601	9.66622e-12
		202.411	5.30149e-12	253.049	6.28747e-12	271.519	1.02061e-11			167.713	1.31969e-11	155.483	1.25106e-12	149.003	9.66747e-12
		203.053	5.26986e-12	253.905	6.23893e-12	272.452	1.01477e-11			168.191	1.31968e-11	155.912	1.25121e-12	149.405	9.66952e-12
		203.696	5.24212e-12	254.76	6.18857e-12	273.386	1.00859e-11			168.67	1.31954e-11	156.341	1.25107e-12	149.807	9.66945e-12
		204.339	5.20751e-12	255.616	6.13853e-12	274.319	1.00218e-11			169.149	1.32023e-11	156.77	1.25224e-12	150.209	9.66689e-12
		204.982	5.17516e-12	256.471	6.0819e-12	275.252	9.95804e-12			169.627	1.32005e-11	157.199	1.25132e-12	150.611	9.67912e-12
		205.624	5.13695e-12	257.327	6.02575e-12	276.186	9.88593e-12			170.106	1.32025e-11	157.627	1.25123e-12	151.013	9.67608e-12
		206.267	5.0965e-12	258.182	5.96717e-12	277.119	9.81443e-12			170.585	1.31991e-11	158.056	1.25173e-12	151.415	9.67959e-12
		206.91	5.05454e-12	259.038	5.90643e-12	278.052	9.73983e-12			171.063	1.32007e-11	158.485	1.25135e-12	151.817	9.67342e-12
		207.553	5.01284e-12	259.893	5.8429e-12	278.986	9.66249e-12			171.542	1.32018e-11	158.914	1.25084e-12	152.219	9.67626e-12
		208.196	4.96565e-12	260.749	5.78121e-12	279.919	9.58159e-12			172.02	1.31959e-11	159.343	1.25092e-12	152.621	9.67827e-12
		208.838	4.91885e-12	261.604	5.71578e-12	280.852	9.50303e-12			172.499	1.32041e-11	159.772	1.25087e-12	153.023	9.66781e-12
		209.481	4.87004e-12	262.46	5.64994e-12	281.785	9.41971e-12			172.978	1.31997e-11	160.2	1.25065e-12	153.425	9.6824e-12
		210.124	4.81942e-12	263.315	5.58414e-12	282.719	9.33588e-12			173.456	1.32095e-11	160.629	1.25186e-12	153.827	9.67461e-12
		210.767	4.76648e-12	264.171	5.5163e-12	283.652	9.25209e-12			173.935	1.32015e-11	161.058	1.24918e-12	154.229	9.69197e-12
		211.409	4.71507e-12	265.026	5.44552e-12	284.585	9.16569e-12			174.414	1.32016e-11	161.487	1.24829e-12	154.631	9.67772e-12
		212.052	4.66055e-12	265.882	5.37556e-12	285.519	9.07556e-12			174.892	1.32014e-11	161.916	1.2487e-12	155.033	9.67789e-12
		212.695	4.60568e-12	266.737	5.303e-12	286.452	8.98648e-12			175.371	1.32001e-11	162.345	1.24886e-12	155.435	9.67758e-12
		213.338	4.55085e-12	267.593	5.22641e-12	287.385	8.89408e-12			175.849	1.32004e-11	162.773	1.24778e-12	155.837	9.67531e-12
		213.98	4.49431e-12	268.448	5.14632e-12	288.318	8.79655e-12			176.328	1.32057e-11	163.202	1.24758e-12	156.239	9.67586e-12
		214.623	4.43533e-12	269.304	5.06218e-12	289.252	8.69456e-12			176.807	1.31998e-11	163.631	1.24641e-12	156.642	9.68526e-12
		215.266	4.37703e-12	270.159	4.98067e-12	290.185	8.58742e-12			177.285	1.32032e-11	164.06	1.24752e-12	157.044	9.6748e-12
		215.909	4.31656e-12	271.015	4.8984e-12	291.118	8.48362e-12			177.764	1.32044e-11	164.489	1.2476e-12	157.446	9.68072e-12
		216.551	4.25274e-12	271.87	4.81071e-12	292.052	8.37887e-12			178.242	1.32031e-11	164.918	1.24581e-12	157.848	9.68291e-12
		217.194	4.18599e-12	272.726	4.72312e-12	292.985	8.2672e-12			178.721	1.32125e-11	165.346	1.24477e-12	158.25	9.68053e-12
		217.837	4.11588e-12	273.581	4.63168e-12	293.918	8.15566e-12			179.2	1.32036e-11	165.775	1.2451e-12	158.652	9.69729e-12
		218.48	4.04795e-12	274.437	4.54479e-12	294.852	8.03922e-12			179.678	1.32036e-11	166.204	1.24354e-12	159.054	9.68142e-12
		219.123	3.9794e-12	275.293	4.45094e-12	295.785	7.92858e-12			180.157	1.32029e-11	166.633	1.24453e-12	159.456	9.68154e-12
		219.765	3.90632e-12	276.148	4.3595e-12	296.718	7.80907e-12			180.636	1.32008e-11	167.062	1.24109e-12	159.858	9.68017e-12
		220.408	3.83333e-12	277.004	4.26646e-12	297.651	7.69262e-12			181.114	1.32026e-11	167.491	1.24137e-12	160.26	9.67656e-12
		221.051	3.75713e-12	277.859	4.17164e-12	298.585	7.57415e-12			181.593	1.32055e-11	167.92	1.24106e-12	160.662	9.67974e-12
		221.694	3.68472e-12	278.715	4.07911e-12	299.518	7.4534e-12			182.071	1.32026e-11	168.348	1.24107e-12	161.064	9.68481e-12
		222.336	3.60651e-12	279.57	3.98439e-12	300.451	7.33558e-12			182.55	1.32029e-11	168.777	1.24171e-12	161.466	9.67965e-12
		222.979	3.53031e-12	280.426	3.89071e-12	301.385	7.21496e-12			183.029	1.32032e-11	169.206	1.23949e-12	161.868	9.68023e-12
		223.622	3.45278e-12	281.281	3.79363e-12	302.318	7.09567e-12			183.507	1.32059e-11	169.635	1.23835e-12	162.27	9.68072e-12
		224.265	3.37376e-12	282.137	3.70087e-12	303.251	6.97204e-12			183.986	1.32089e-11	170.064	1.23754e-12	162.672	9.68554e-12
		224.907	3.29666e-12	282.992	3.60632e-12	304.184	6.85393e-12			184.464	1.3205e-11	170.493	1.23759e-12	163.074	9.69088e-12
		225.55	3.21772e-12	283.848	3.51468e-12	305.118	6.73353e-12			184.943	1.32064e-11	170.921	1.2348e-12	163.476	9.68407e-12
		226.193	3.13966e-12	284.703	3.42164e-12	306.051	6.61683e-12			185.422	1.32072e-11	171.35	1.23496e-12	163.878	9.68654e-12
		226.836	3.05875e-12	285.559	3.33057e-12	306.984	6.49835e-12			185.9	1.32024e-11	171.779	1.23455e-12	164.28	9.68792e-12
		227.478	2.98146e-12	286.414	3.24066e-12	307.918	6.38239e-12			186.379	1.32071e-11	172.208	1.23178e-12	164.682	9.6794e-12
		228.121	2.90266e-12	287.27	3.15497e-12	308.851	6.2679e-12			186.858	1.32032e-11	172.637	1.23283e-12	165.084	9.6878e-12
		228.764	2.82629e-12	288.125	3.07009e-12	309.784	6.15878e-12			187.336	1.32054e-11	173.066	1.23071e-12	165.486	9.68072e-12
		229.407	2.74876e-12	288.981	2.98566e-12	310.718	6.05069e-12			187.815	1.32048e-11	173.494	1.22973e-12	165.888	9.68466e-12
		230.05	2.67287e-12	289.836	2.90782e-12	311.651	5.94319e-12			188.293	1.32034e-11	173.923	1.23057e-12	166.29	9.68371e-12
		230.692	2.59795e-12	290.692	2.82801e-12	312.584	5.84406e-12			188.772	1.32051e-11	174.352	1.22828e-12	166.692	9.68112e-12
		231.335	2.52654e-12	291.547	2.75228e-12	313.517	5.74242e-12			189.251	1.32053e-11	174.781	1.22732e-12	167.095	9.68423e-12
		231.978	2.4558e-12	292.403	2.67801e-12	314.451	5.64599e-12			189.729	1.32056e-11	175.21	1.22611e-12	167.497	9.68444e-12
		232.621	2.38545e-12	293.258	2.60791e-12	315.384	5.55142e-12			190.208	1.32066e-11	175.639	1.22517e-12	167.899	9.68508e-12
		233.263	2.32058e-12	294.114	2.54116e-12	316.317	5.46215e-12			190.686	1.32073e-11	176.067	1.22472e-12	168.301	9.68691e-12
		233.906	2.25407e-12	294.969	2.47398e-12	317.251	5.37716e-12			191.165	1.32054e-11	176.496	1.22344e-12	168.703	9.68801e-12
		234.549	2.19096e-12	295.825	2.41016e-12	318.184	5.29161e-12			191.644	1.32033e-11	176.925	1.22106e-12	169.105	9.68468e-12
		235.192	2.12907e-12	296.681	2.3479e-12	319.117	5.21033e-12			192.122	1.32075e-11	177.354	1.21948e-12	169.507	9.68102e-12
		235.834	2.07065e-12	297.536	2.28823e-12	320.05	5.13106e-12			192.601	1.32085e-11	177.783	1.21833e-12	169.909	9.6885e-12
		236.477	2.01503e-12	298.392	2.23224e-12	320.984	5.05507e-12			193.08	1.32023e-11	178.212	1.21694e-12	170.311	9.69024e-12
		237.12	1.95905e-12	299.247	2.17849e-12	321.917	4.98377e-12			193.558	1.32062e-11	178.641	1.21383e-12	170.713	9.67918e-12
		237.763	1.90586e-12	300.103	2.12749e-12	322.85	4.91532e-12			194.037	1.32025e-11	179.069	1.21235e-12	171.115	9.68606e-12
		238.405	1.85398e-12	300.958	2.07847e-12	323.784	4.85038e-12			194.515	1.32041e-11	179.498	1.21262e-12	171.517	9.67953e-12
		239.048	1.80425e-12	301.814	2.03234e-12	324.717	4.78797e-12			194.994	1.32017e-11	179.927	1.21025e-12	171.919	9.68237e-12
		239.691	1.7576e-12	302.669	1.98837e-12	325.65	4.72922e-12			195.473	1.3202e-11	180.356	1.20833e-12	172.321	9.67815e-12
		240.334	1.7128e-12	303.525	1.9473e-12	326.584	4.67323e-12			195.951	1.32015e-11	180.785	1.20652e-12	172.723	9.6787e-12
		240.977	1.6703e-12	304.38	1.9087e-12	327.517	4.62094e-12			196.43	1.32007e-11	181.214	1.20424e-12	173.125	9.67769e-12
		241.619	1.62946e-12	305.236	1.87251e-12	328.45	4.57177e-12			196.908	1.32012e-11	181.642	1.2035e-12	173.527	9.67639e-12
		242.262	1.59101e-12	306.091	1.83781e-12	329.383	4.5257e-12			197.387	1.32004e-11	182.071	1.20092e-12	173.929	9.67718e-12
		242.905	1.55437e-12	306.947	1.80599e-12	330.317	4.48151e-12			197.866	1.32053e-11	182.5	1.20007e-12	174.331	9.6758e-12
		243.548	1.52015e-12	307.802	1.77377e-12	331.25	4.44099e-12			198.344	1.32021e-11	182.929	1.1974e-12	174.733	9.68444e-12
		244.19	1.48798e-12	308.658	1.74414e-12	332.183	4.39996e-12			198.823	1.32056e-11	183.358	1.19531e-12	175.135	9.67876e-12
		244.833	1.45782e-12	309.513	1.71691e-12	333.117	4.36223e-12			199.302	1.32019e-11	183.787	1.19435e-12	175.537	9.68502e-12
		245.476	1.42891e-12	310.369	1.6915e-12	334.05	4.32755e-12			199.78	1.32009e-11	184.215	1.19316e-12	175.939	9.67855e-12
		246.119	1.40239e-12	311.224	1.668e-12	334.983	4.2952e-12			200.259	1.32013e-11	184.644	1.18972e-12	176.341	9.67663e-12
		246.761	1.37554e-12	312.08	1.64693e-12	335.917	4.26527e-12			200.737	1.31978e-11	185.073	1.1897e-12	176.743	9.67733e-12
		247.404	1.35085e-12	312.935	1.62695e-12	336.85	4.23844e-12			201.216	1.3212e-11	185.502	1.1858e-12	177.145	9.67111e-12
		248.047	1.32815e-12	313.791	1.6085e-12	337.783	4.213e-12			201.695	1.32038e-11	185.931	1.18332e-12	177.548	9.69646e-12
		248.69	1.30698e-12	314.646	1.59032e-12	338.716	4.1895e-12			202.173	1.31909e-11	186.36	1.18135e-12	177.95	9.68194e-12
		249.332	1.2874e-12	315.502	1.5737e-12	339.65	4.16635e-12			202.652	1.31963e-11	186.788	1.1803e-12	178.352	9.6589e-12
		249.975	1.26984e-12	316.357	1.55641e-12	340.583	4.14519e-12			203.13	1.31947e-11	187.217	1.17746e-12	178.754	9.66859e-12
		250.618	1.25319e-12	317.213	1.54092e-12	341.516	4.12318e-12			203.609	1.32008e-11	187.646	1.17487e-12	179.156	9.66573e-12
		251.261	1.23781e-12	318.069	1.52661e-12	342.45	4.10345e-12			204.088	1.32e-11	188.075	1.17382e-12	179.558	9.67645e-12
		251.904	1.22266e-12	318.924	1.51295e-12	343.383	4.08523e-12			204.566	1.31986e-11	188.504	1.17084e-12	179.96	9.67516e-12
		252.546	1.20881e-12	319.78	1.49932e-12	344.316	4.06783e-12			205.045	1.31983e-11	188.933	1.16781e-12	180.362	9.67266e-12
		253.189	1.19441e-12	320.635	1.48595e-12	345.249	4.05047e-12			205.524	1.31972e-11	189.362	1.16714e-12	180.764	9.67211e-12
		253.832	1.1815e-12	321.491	1.47348e-12	346.183	4.03345e-12			206.002	1.31985e-11	189.79	1.16555e-12	181.166	9.67009e-12
		254.475	1.16957e-12	322.346	1.46176e-12	347.116	4.01756e-12			206.481	1.31967e-11	190.219	1.16152e-12	181.568	9.67245e-12
		255.117	1.15819e-12	323.202	1.44895e-12	348.049	4.00265e-12			206.959	1.31989e-11	190.648	1.16034e-12	181.97	9.66925e-12
		255.76	1.14683e-12	324.057	1.43711e-12	348.983	3.98633e-12			207.438	1.31959e-11	191.077	1.15795e-12	182.372	9.67306e-12
		256.403	1.13569e-12	324.913	1.42465e-12	349.916	3.97125e-12			207.917	1.31967e-11	191.506	1.15661e-12	182.774	9.66778e-12
		257.046	1.12529e-12	325.768	1.41343e-12	350.849	3.95539e-12			208.395	1.31944e-11	191.935	1.15303e-12	183.176	9.66915e-12
		257.688	1.11553e-12	326.624	1.4019e-12	351.783	3.94111e-12			208.874	1.31953e-11	192.363	1.15305e-12	183.578	9.66518e-12
		258.331	1.10486e-12	327.479	1.39164e-12	352.716	3.92641e-12			209.352	1.31958e-11	192.792	1.14896e-12	183.98	9.66676e-12
		258.974	1.09499e-12	328.335	1.38178e-12	353.649	3.91335e-12			209.831	1.31884e-11	193.221	1.14762e-12	184.382	9.66762e-12
		259.617	1.08461e-12	329.19	1.37054e-12	354.582	3.9008e-12			210.31	1.31919e-11	193.65	1.14468e-12	184.784	9.6545e-12
		260.259	1.07526e-12	330.046	1.35998e-12	355.516	3.88649e-12			210.788	1.31962e-11	194.079	1.14415e-12	185.186	9.66073e-12
		260.902	1.06564e-12	330.901	1.3493e-12	356.449	3.87304e-12			211.267	1.31952e-11	194.508	1.14135e-12	185.588	9.66841e-12
		261.545	1.0571e-12	331.757	1.33828e-12	357.382	3.85943e-12			211.746	1.31945e-11	194.936	1.13955e-12	185.99	9.66649e-12
		262.188	1.04888e-12	332.612	1.32795e-12	358.316	3.8454e-12			212.224	1.31923e-11	195.365	1.13949e-12	186.392	9.6653e-12
		262.831	1.03951e-12	333.468	1.31745e-12	359.249	3.83225e-12			212.703	1.31936e-11	195.794	1.13702e-12	186.794	9.66136e-12
		263.473	1.03071e-12	334.323	1.3078e-12	360.182	3.81888e-12			213.181	1.31975e-11	196.223	1.13366e-12	187.196	9.66366e-12
		264.116	1.02181e-12	335.179	1.29776e-12	361.115	3.80659e-12			213.66	1.31939e-11	196.652	1.13276e-12	187.598	9.67074e-12
		264.759	1.01263e-12	336.034	1.28829e-12	362.049	3.79381e-12			214.139	1.31939e-11	197.081	1.13148e-12	188	9.66417e-12
		265.402	1.00402e-12	336.89	1.27955e-12	362.982	3.78175e-12			214.617	1.32081e-11	197.509	1.12771e-12	188.403	9.6642e-12
		266.044	9.95268e-13	337.745	1.27037e-12	363.915	3.77062e-12			215.096	1.31831e-11	197.938	1.12707e-12	188.805	9.68947e-12
		266.687	9.87228e-13	338.601	1.26113e-12	364.849	3.75893e-12			215.575	1.3193e-11	198.367	1.12514e-12	189.207	9.64504e-12
		267.33	9.78866e-13	339.457	1.25236e-12	365.782	3.74716e-12			216.053	1.31951e-11	198.796	1.1241e-12	189.609	9.66268e-12
		267.973	9.7097e-13	340.312	1.24431e-12	366.715	3.73599e-12			216.532	1.31957e-11	199.225	1.12052e-12	190.011	9.66637e-12
		268.615	9.6369e-13	341.168	1.23621e-12	367.649	3.72575e-12			217.01	1.31969e-11	199.654	1.1184e-12	190.413	9.66753e-12
		269.258	9.5604e-13	342.023	1.22782e-12	368.582	3.71544e-12			217.489	1.31961e-11	200.083	1.11615e-12	190.815	9.66964e-12
		269.901	9.48339e-13	342.879	1.22119e-12	369.515	3.70474e-12			217.968	1.3198e-11	200.511	1.11646e-12	191.217	9.6682e-12
		270.544	9.41029e-13	343.734	1.21353e-12	370.448	3.6963e-12			218.446	1.31945e-11	200.94	1.11204e-12	191.619	9.67159e-12
		271.186	9.34324e-13	344.59	1.20628e-12	371.382	3.68655e-12			218.925	1.31898e-11	201.369	1.11027e-12	192.021	9.6654e-12
		271.829	9.27576e-13	345.445	1.1997e-12	372.315	3.67732e-12			219.403	1.31962e-11	201.798	1.11071e-12	192.423	9.65694e-12
		272.472	9.20577e-13	346.301	1.1937e-12	373.248	3.66893e-12			219.882	1.31919e-11	202.227	1.1072e-12	192.825	9.66829e-12
		273.115	9.15055e-13	347.156	1.18805e-12	374.182	3.6613e-12			220.361	1.31943e-11	202.656	1.1063e-12	193.227	9.66073e-12
		273.758	9.08671e-13	348.012	1.18177e-12	375.115	3.6541e-12			220.839	1.31932e-11	203.084	1.10402e-12	193.629	9.665e-12
		274.4	9.02634e-13	348.867	1.17636e-12	376.048	3.6461e-12			221.318	1.3195e-11	203.513	1.1048e-12	194.031	9.66305e-12
		275.043	8.97144e-13	349.723	1.17091e-12	376.981	3.63922e-12			221.797	1.31835e-11	203.942	1.10148e-12	194.433	9.66625e-12
		275.686	8.92151e-13	350.578	1.1655e-12	377.915	3.63228e-12			222.275	1.3193e-11	204.371	1.09897e-12	194.835	9.64583e-12
		276.329	8.87438e-13	351.434	1.16043e-12	378.848	3.62539e-12			222.754	1.31973e-11	204.8	1.09792e-12	195.237	9.66258e-12
		276.971	8.82201e-13	352.289	1.155e-12	379.781	3.61894e-12			223.232	1.31918e-11	205.229	1.09582e-12	195.639	9.67022e-12
		277.614	8.77697e-13	353.145	1.15e-12	380.715	3.61201e-12			223.711	1.31914e-11	205.657	1.0958e-12	196.041	9.66045e-12
		278.257	8.73158e-13	354	1.14523e-12	381.648	3.60564e-12			224.19	1.31954e-11	206.086	1.09313e-12	196.443	9.65987e-12
		278.9	8.68646e-13	354.856	1.14086e-12	382.581	3.59957e-12			224.668	1.31905e-11	206.515	1.09104e-12	196.845	9.66689e-12
		279.542	8.64424e-13	355.711	1.13594e-12	383.515	3.59401e-12			225.147	1.31892e-11	206.944	1.0905e-12	197.247	9.65819e-12
		280.185	8.59893e-13	356.567	1.13079e-12	384.448	3.58774e-12			225.625	1.31916e-11	207.373	1.0888e-12	197.649	9.65593e-12
		280.828	8.55726e-13	357.422	1.12686e-12	385.381	3.58118e-12			226.104	1.3197e-11	207.802	1.0863e-12	198.051	9.66021e-12
		281.471	8.51753e-13	358.278	1.12181e-12	386.314	3.57619e-12			226.583	1.31929e-11	208.231	1.08511e-12	198.453	9.66985e-12
		282.113	8.48113e-13	359.134	1.1174e-12	387.248	3.56976e-12			227.061	1.3195e-11	208.659	1.08362e-12	198.855	9.6625e-12
		282.756	8.44012e-13	359.989	1.11308e-12	388.181	3.56414e-12			227.54	1.31918e-11	209.088	1.08052e-12	199.258	9.66625e-12
		283.399	8.39719e-13	360.845	1.10783e-12	389.114	3.55864e-12			228.019	1.31913e-11	209.517	1.07944e-12	199.66	9.66057e-12
		284.042	8.3645e-13	361.7	1.10325e-12	390.048	3.55195e-12			228.497	1.3187e-11	209.946	1.07848e-12	200.062	9.6596e-12
		284.685	8.32241e-13	362.556	1.09813e-12	390.981	3.54612e-12			228.976	1.31904e-11	210.375	1.07817e-12	200.464	9.65191e-12
		285.327	8.28564e-13	363.411	1.0922e-12	391.914	3.5396e-12			229.454	1.31911e-11	210.804	1.07554e-12	200.866	9.65805e-12
		285.97	8.24964e-13	364.267	1.0867e-12	392.848	3.53205e-12			229.933	1.31892e-11	211.232	1.0739e-12	201.268	9.65926e-12
		286.613	8.20591e-13	365.122	1.08119e-12	393.781	3.52505e-12			230.412	1.31833e-11	211.661	1.07214e-12	201.67	9.65596e-12
		287.256	8.16772e-13	365.978	1.07554e-12	394.714	3.51802e-12			230.89	1.31893e-11	212.09	1.06994e-12	202.072	9.6454e-12
		287.898	8.12507e-13	366.833	1.06969e-12	395.647	3.51083e-12			231.369	1.31886e-11	212.519	1.06847e-12	202.474	9.65612e-12
		288.541	8.07566e-13	367.689	1.06374e-12	396.581	3.50338e-12			231.847	1.31852e-11	212.948	1.06686e-12	202.876	9.65484e-12
		289.184	8.02982e-13	368.544	1.05859e-12	397.514	3.49581e-12			232.326	1.31866e-11	213.377	1.06598e-12	203.278	9.64873e-12
		289.827	7.98385e-13	369.4	1.05264e-12	398.447	3.48925e-12			232.805	1.31893e-11	213.805	1.06437e-12	203.68	9.65124e-12
		290.469	7.93678e-13	370.255	1.04789e-12	399.381	3.48167e-12			233.283	1.31873e-11	214.234	1.06445e-12	204.082	9.65615e-12
		291.112	7.88804e-13	371.111	1.04294e-12	400.314	3.47562e-12			233.762	1.31901e-11	214.663	1.06238e-12	204.484	9.65245e-12
		291.755	7.8385e-13	371.966	1.03841e-12	401.247	3.46932e-12			234.241	1.31899e-11	215.092	1.05988e-12	204.886	9.65752e-12
		292.398	7.79559e-13	372.822	1.03437e-12	402.18	3.46355e-12			234.719	1.31884e-11	215.521	1.05814e-12	205.288	9.65707e-12
		293.04	7.74596e-13	373.677	1.02941e-12	403.114	3.45841e-12			235.198	1.31757e-11	215.95	1.05928e-12	205.69	9.6545e-12
		293.683	7.70638e-13	374.533	1.02485e-12	404.047	3.4521e-12			235.676	1.31837e-11	216.378	1.05787e-12	206.092	9.63185e-12
		294.326	7.6651e-13	375.388	1.02067e-12	404.98	3.44628e-12			236.155	1.31891e-11	216.807	1.05479e-12	206.494	9.64604e-12
		294.969	7.6274e-13	376.244	1.01584e-12	405.914	3.44096e-12			236.634	1.31848e-11	217.236	1.05364e-12	206.896	9.65565e-12
		295.612	7.59373e-13	377.099	1.01126e-12	406.847	3.43481e-12			237.112	1.31982e-11	217.665	1.05176e-12	207.298	9.64816e-12
		296.254	7.55242e-13	377.955	1.0063e-12	407.78	3.42897e-12			237.591	1.31919e-11	218.094	1.05097e-12	207.7	9.67195e-12
		296.897	7.51436e-13	378.81	1.00112e-12	408.714	3.42266e-12			238.069	1.31881e-11	218.523	1.04744e-12	208.102	9.66064e-12
		297.54	7.47956e-13	379.666	9.95928e-13	409.647	3.41607e-12			238.548	1.31845e-11	218.952	1.04884e-12	208.504	9.65392e-12
		298.183	7.43927e-13	380.522	9.91057e-13	410.58	3.40946e-12			239.027	1.31865e-11	219.38	1.04587e-12	208.906	9.6476e-12
		298.825	7.4011e-13	381.377	9.86756e-13	411.513	3.40325e-12			239.505	1.31816e-11	219.809	1.04513e-12	209.308	9.65117e-12
		299.468	7.35979e-13	382.233	9.82398e-13	412.447	3.39777e-12			239.984	1.31882e-11	220.238	1.04386e-12	209.711	9.64232e-12
		300.111	7.31663e-13	383.088	9.77822e-13	413.38	3.39223e-12			240.463	1.31839e-11	220.667	1.03999e-12	210.113	9.65407e-12
		300.754	7.27337e-13	383.944	9.74061e-13	414.313	3.3864e-12			240.941	1.31862e-11	221.096	1.03968e-12	210.515	9.64653e-12
		301.396	7.23277e-13	384.799	9.70494e-13	415.247	3.38161e-12			241.42	1.31858e-11	221.525	1.03782e-12	210.917	9.65056e-12
		302.039	7.19693e-13	385.655	9.6641e-13	416.18	3.37707e-12			241.898	1.31861e-11	221.953	1.03809e-12	211.319	9.64989e-12
		302.682	7.16062e-13	386.51	9.63635e-13	417.113	3.37187e-12			242.377	1.31889e-11	222.382	1.03579e-12	211.721	9.65047e-12
		303.325	7.12248e-13	387.366	9.59149e-13	418.046	3.36833e-12			242.856	1.31927e-11	222.811	1.0346e-12	212.123	9.65532e-12
		303.967	7.09114e-13	388.221	9.56217e-13	418.98	3.36262e-12			243.334	1.31882e-11	223.24	1.03361e-12	212.525	9.6621e-12
		304.61	7.06142e-13	389.077	9.5313e-13	419.913	3.35889e-12			243.813	1.31868e-11	223.669	1.03286e-12	212.927	9.65404e-12
		305.253	7.02738e-13	389.932	9.49429e-13	420.846	3.35496e-12			244.291	1.31879e-11	224.098	1.03112e-12	213.329	9.65169e-12
		305.896	7.00426e-13	390.788	9.45591e-13	421.78	3.35024e-12			244.77	1.31867e-11	224.526	1.03086e-12	213.731	9.65358e-12
		306.539	6.96687e-13	391.643	9.41668e-13	422.713	3.34536e-12			245.249	1.31854e-11	224.955	1.02857e-12	214.133	9.65138e-12
		307.181	6.94244e-13	392.499	9.3797e-13	423.646	3.34036e-12			245.727	1.31849e-11	225.384	1.02612e-12	214.535	9.64907e-12
		307.824	6.91672e-13	393.354	9.34089e-13	424.58	3.33565e-12			246.206	1.31844e-11	225.813	1.02737e-12	214.937	9.64818e-12
		308.467	6.88588e-13	394.21	9.30091e-13	425.513	3.33071e-12			246.685	1.31912e-11	226.242	1.0245e-12	215.339	9.64736e-12
		309.11	6.85389e-13	395.065	9.26567e-13	426.446	3.32562e-12			247.163	1.31926e-11	226.671	1.02441e-12	215.741	9.65942e-12
		309.752	6.8212e-13	395.921	9.22094e-13	427.379	3.32113e-12			247.642	1.31846e-11	227.099	1.02152e-12	216.143	9.66201e-12
		310.395	6.79038e-13	396.776	9.18804e-13	428.313	3.31543e-12			248.12	1.31878e-11	227.528	1.0225e-12	216.545	9.64772e-12
		311.038	6.75804e-13	397.632	9.14366e-13	429.246	3.31125e-12			248.599	1.31883e-11	227.957	1.02155e-12	216.947	9.65346e-12
		311.681	6.72473e-13	398.487	9.09912e-13	430.179	3.30559e-12			249.078	1.31885e-11	228.386	1.02121e-12	217.349	9.65428e-12
		312.323	6.69536e-13	399.343	9.07395e-13	431.113	3.29992e-12			249.556	1.31856e-11	228.815	1.01911e-12	217.751	9.65466e-12
		312.966	6.65809e-13	400.198	9.02005e-13	432.046	3.29672e-12			250.035	1.31861e-11	229.244	1.01858e-12	218.153	9.64949e-12
		313.609	6.63067e-13	401.054	8.9958e-13	432.979	3.28985e-12			250.513	1.31838e-11	229.673	1.0156e-12	218.555	9.65047e-12
		314.252	6.59368e-13	401.91	8.9587e-13	433.912	3.28677e-12			250.992	1.31827e-11	230.101	1.01426e-12	218.957	9.64623e-12
		314.894	6.55656e-13	402.765	8.93267e-13	434.846	3.28204e-12			251.471	1.31832e-11	230.53	1.01365e-12	219.359	9.64434e-12
		315.537	6.53559e-13	403.621	8.90785e-13	435.779	3.27873e-12			251.949	1.31849e-11	230.959	1.01356e-12	219.761	9.64517e-12
		316.18	6.49068e-13	404.476	8.88013e-13	436.712	3.27557e-12			252.428	1.31844e-11	231.388	1.01212e-12	220.163	9.64834e-12
		316.823	6.47047e-13	405.332	8.84862e-13	437.646	3.27204e-12			252.907	1.31823e-11	231.817	1.0109e-12	220.566	9.64739e-12
		317.466	6.43955e-13	406.187	8.82369e-13	438.579	3.26802e-12			253.385	1.3183e-11	232.246	1.01162e-12	220.968	9.6436e-12
		318.108	6.41786e-13	407.043	8.7957e-13	439.512	3.26485e-12			253.864	1.31813e-11	232.674	1.00909e-12	221.37	9.64485e-12
		318.751	6.39717e-13	407.898	8.76365e-13	440.446	3.26128e-12			254.342	1.31807e-11	233.103	1.00784e-12	221.772	9.64177e-12
		319.394	6.37408e-13	408.754	8.73604e-13	441.379	3.2572e-12			254.821	1.31817e-11	233.532	1.00579e-12	222.174	9.64076e-12
		320.037	6.34782e-13	409.609	8.71085e-13	442.312	3.25369e-12			255.3	1.31788e-11	233.961	1.00508e-12	222.576	9.64253e-12
		320.679	6.32704e-13	410.465	8.68815e-13	443.245	3.25048e-12			255.778	1.31842e-11	234.39	1.0056e-12	222.978	9.63743e-12
		321.322	6.30372e-13	411.32	8.66524e-13	444.179	3.24759e-12			256.257	1.31846e-11	234.819	1.00384e-12	223.38	9.64699e-12
		321.965	6.27701e-13	412.176	8.6338e-13	445.112	3.24467e-12			256.736	1.31819e-11	235.247	1.00408e-12	223.782	9.64775e-12
		322.608	6.254e-13	413.031	8.6136e-13	446.045	3.24067e-12			257.214	1.31833e-11	235.676	1.00247e-12	224.184	9.64284e-12
		323.25	6.23301e-13	413.887	8.58166e-13	446.979	3.2381e-12			257.693	1.31822e-11	236.105	1.00099e-12	224.586	9.64534e-12
		323.893	6.21409e-13	414.742	8.55741e-13	447.912	3.23403e-12			258.171	1.31872e-11	236.534	9.99096e-13	224.988	9.64351e-12
		324.536	6.195e-13	415.598	8.53658e-13	448.845	3.23094e-12			258.65	1.31827e-11	236.963	9.98965e-13	225.39	9.65233e-12
		325.179	6.1688e-13	416.453	8.52485e-13	449.778	3.22829e-12			259.129	1.31864e-11	237.392	9.98912e-13	225.792	9.64434e-12
		325.822	6.15197e-13	417.309	8.50092e-13	450.712	3.22679e-12			259.607	1.31744e-11	237.82	9.97589e-13	226.194	9.6509e-12
		326.464	6.12535e-13	418.164	8.48043e-13	451.645	3.22375e-12			260.086	1.31832e-11	238.249	9.95956e-13	226.596	9.62957e-12
		327.107	6.10514e-13	419.02	8.45748e-13	452.578	3.22114e-12			260.564	1.3186e-11	238.678	9.96281e-13	226.998	9.64522e-12
		327.75	6.08778e-13	419.875	8.43357e-13	453.512	3.21822e-12			261.043	1.31847e-11	239.107	9.93625e-13	227.4	9.6502e-12
		328.393	6.07801e-13	420.731	8.41414e-13	454.445	3.21517e-12			261.522	1.31972e-11	239.536	9.93554e-13	227.802	9.64793e-12
		329.035	6.05806e-13	421.586	8.38459e-13	455.378	3.2127e-12			262	1.31859e-11	239.965	9.92417e-13	228.204	9.67016e-12
		329.678	6.04099e-13	422.442	8.36928e-13	456.312	3.20893e-12			262.479	1.31864e-11	240.394	9.91148e-13	228.606	9.65002e-12
		330.321	6.02187e-13	423.298	8.33509e-13	457.245	3.20698e-12			262.958	1.31829e-11	240.822	9.8961e-13	229.008	9.65099e-12
		330.964	6.00194e-13	424.153	8.31171e-13	458.178	3.20263e-12			263.436	1.31841e-11	241.251	9.90994e-13	229.41	9.64464e-12
		331.606	5.98575e-13	425.009	8.28549e-13	459.111	3.19965e-12			263.915	1.31862e-11	241.68	9.89002e-13	229.812	9.64684e-12
		332.249	5.96112e-13	425.864	8.25933e-13	460.045	3.19631e-12			264.393	1.3187e-11	242.109	9.87747e-13	230.214	9.65053e-12
		332.892	5.94837e-13	426.72	8.2227e-13	460.978	3.19298e-12			264.872	1.32022e-11	242.538	9.87882e-13	230.616	9.65194e-12
		333.535	5.91987e-13	427.575	8.20117e-13	461.911	3.18832e-12			265.351	1.3184e-11	242.967	9.8553e-13	231.018	9.67901e-12
		334.177	5.90039e-13	428.431	8.17923e-13	462.845	3.18558e-12			265.829	1.31861e-11	243.395	9.86461e-13	231.421	9.64666e-12
		334.82	5.87854e-13	429.286	8.15532e-13	463.778	3.18278e-12			266.308	1.31831e-11	243.824	9.86186e-13	231.823	9.65041e-12
		335.463	5.85675e-13	430.142	8.12929e-13	464.711	3.17974e-12			266.786	1.31876e-11	244.253	9.83206e-13	232.225	9.64497e-12
		336.106	5.82622e-13	430.997	8.09444e-13	465.644	3.17642e-12			267.265	1.31862e-11	244.682	9.84275e-13	232.627	9.65306e-12
		336.749	5.80828e-13	431.853	8.06318e-13	466.578	3.17199e-12			267.744	1.31897e-11	245.111	9.83987e-13	233.029	9.65057e-12
		337.391	5.78999e-13	432.708	8.04239e-13	467.511	3.168e-12			268.222	1.3189e-11	245.54	9.83071e-13	233.431	9.65673e-12
		338.034	5.77007e-13	433.564	8.01175e-13	468.444	3.16536e-12			268.701	1.31889e-11	245.968	9.81906e-13	233.833	9.65554e-12
		338.677	5.74838e-13	434.419	7.99004e-13	469.378	3.16146e-12			269.18	1.31929e-11	246.397	9.79988e-13	234.235	9.65544e-12
		339.32	5.71933e-13	435.275	7.97097e-13	470.311	3.15869e-12			269.658	1.31914e-11	246.826	9.78415e-13	234.637	9.66252e-12
		339.962	5.69328e-13	436.13	7.93864e-13	471.244	3.15626e-12			270.137	1.31939e-11	247.255	9.78878e-13	235.039	9.65981e-12
		340.605	5.67596e-13	436.986	7.92503e-13	472.178	3.15215e-12			270.615	1.31889e-11	247.684	9.77208e-13	235.441	9.66424e-12
		341.248	5.65043e-13	437.841	7.89899e-13	473.111	3.15041e-12			271.094	1.3185e-11	248.113	9.78028e-13	235.843	9.65542e-12
		341.891	5.63233e-13	438.697	7.88315e-13	474.044	3.1471e-12			271.573	1.31893e-11	248.541	9.75431e-13	236.245	9.64836e-12
		342.533	5.61644e-13	439.552	7.87207e-13	474.977	3.14508e-12			272.051	1.31863e-11	248.97	9.73561e-13	236.647	9.65615e-12
		343.176	5.5895e-13	440.408	7.84924e-13	475.911	3.14367e-12			272.53	1.31877e-11	249.399	9.73917e-13	237.049	9.65078e-12
		343.819	5.57816e-13	441.263	7.83303e-13	476.844	3.14076e-12			273.008	1.31916e-11	249.828	9.75154e-13	237.451	9.65316e-12
		344.462	5.55646e-13	442.119	7.81854e-13	477.777	3.1387e-12			273.487	1.31864e-11	250.257	9.7237e-13	237.853	9.66014e-12
		345.104	5.54326e-13	442.974	7.80515e-13	478.711	3.13685e-12			273.966	1.31969e-11	250.686	9.7175e-13	238.255	9.6509e-12
		345.747	5.53402e-13	443.83	7.78085e-13	479.644	3.13515e-12			274.444	1.31916e-11	251.115	9.70136e-13	238.657	9.66967e-12
		346.39	5.515e-13	444.686	7.76328e-13	480.577	3.13205e-12			274.923	1.31903e-11	251.543	9.68516e-13	239.059	9.66017e-12
		347.033	5.50149e-13	445.541	7.75737e-13	481.511	3.12982e-12			275.402	1.31929e-11	251.972	9.69114e-13	239.461	9.65789e-12
		347.676	5.48942e-13	446.397	7.73546e-13	482.444	3.12906e-12			275.88	1.3192e-11	252.401	9.66514e-13	239.863	9.66249e-12
		348.318	5.47826e-13	447.252	7.70149e-13	483.377	3.12627e-12			276.359	1.31908e-11	252.83	9.65698e-13	240.265	9.66094e-12
		348.961	5.45801e-13	448.108	7.68715e-13	484.31	3.12195e-12			276.837	1.31946e-11	253.259	9.66322e-13	240.667	9.65874e-12
		349.604	5.44337e-13	448.963	7.66308e-13	485.244	3.12012e-12			277.316	1.31919e-11	253.688	9.65145e-13	241.069	9.66549e-12
		350.247	5.43844e-13	449.819	7.64783e-13	486.177	3.11706e-12			277.795	1.31962e-11	254.116	9.64829e-13	241.471	9.66078e-12
		350.889	5.42018e-13	450.674	7.63619e-13	487.11	3.11511e-12			278.273	1.31947e-11	254.545	9.64019e-13	241.874	9.66829e-12
		351.532	5.39188e-13	451.53	7.61643e-13	488.044	3.11363e-12			278.752	1.31933e-11	254.974	9.61502e-13	242.276	9.66567e-12
		352.175	5.37993e-13	452.385	7.59552e-13	488.977	3.11112e-12			279.23	1.31954e-11	255.403	9.61376e-13	242.678	9.66311e-12
		352.818	5.35986e-13	453.241	7.58034e-13	489.91	3.10845e-12			279.709	1.31927e-11	255.832	9.61232e-13	243.08	9.66693e-12
		353.46	5.34716e-13	454.096	7.56784e-13	490.843	3.10652e-12			280.188	1.31935e-11	256.261	9.59365e-13	243.482	9.66207e-12
		354.103	5.33746e-13	454.952	7.54677e-13	491.777	3.10493e-12			280.666	1.31906e-11	256.689	9.58483e-13	243.884	9.66356e-12
		354.746	5.32099e-13	455.807	7.52823e-13	492.71	3.10225e-12			281.145	1.31927e-11	257.118	9.58506e-13	244.286	9.65846e-12
		355.389	5.30356e-13	456.663	7.51178e-13	493.643	3.09989e-12			281.624	1.31961e-11	257.547	9.56836e-13	244.688	9.66216e-12
		356.031	5.29092e-13	457.518	7.50257e-13	494.577	3.09779e-12			282.102	1.31901e-11	257.976	9.57173e-13	245.09	9.6682e-12
		356.674	5.2805e-13	458.374	7.48514e-13	495.51	3.09662e-12			282.581	1.31974e-11	258.405	9.53887e-13	245.492	9.65755e-12
		357.317	5.26294e-13	459.229	7.47073e-13	496.443	3.0944e-12			283.059	1.3196e-11	258.834	9.56044e-13	245.894	9.67052e-12
		357.96	5.24749e-13	460.085	7.45593e-13	497.377	3.09256e-12			283.538	1.31945e-11	259.262	9.53596e-13	246.296	9.66796e-12
		358.603	5.23378e-13	460.94	7.44246e-13	498.31	3.09068e-12			284.017	1.31942e-11	259.691	9.53884e-13	246.698	9.66533e-12
		359.245	5.22611e-13	461.796	7.42942e-13	499.243	3.08896e-12			284.495	1.31963e-11	260.12	9.53075e-13	247.1	9.66475e-12
		359.888	5.21159e-13	462.651	7.41254e-13	500.176	3.0873e-12			284.974	1.31965e-11	260.549	9.51959e-13	247.502	9.6686e-12
		360.531	5.19958e-13	463.507	7.40261e-13	501.11	3.08515e-12			285.452	1.31969e-11	260.978	9.51612e-13	247.904	9.66894e-12
		361.174	5.18725e-13	464.363	7.38143e-13	502.043	3.08389e-12			285.931	1.31986e-11	261.407	9.50576e-13	248.306	9.66954e-12
		361.816	5.17602e-13	465.218	7.36234e-13	502.976	3.08119e-12			286.41	1.32023e-11	261.836	9.51696e-13	248.708	9.67257e-12
		362.459	5.16515e-13	466.074	7.34653e-13	503.91	3.07876e-12			286.888	1.3196e-11	262.264	9.49087e-13	249.11	9.67922e-12
		363.102	5.15108e-13	466.929	7.33257e-13	504.843	3.07675e-12			287.367	1.31967e-11	262.693	9.46818e-13	249.512	9.66805e-12
		363.745	5.14281e-13	467.785	7.31649e-13	505.776	3.07497e-12			287.846	1.3194e-11	263.122	9.4736e-13	249.914	9.6693e-12
		364.387	5.12516e-13	468.64	7.30127e-13	506.709	3.07292e-12			288.324	1.31976e-11	263.551	9.45272e-13	250.316	9.66442e-12
		365.03	5.10925e-13	469.496	7.2847e-13	507.643	3.07098e-12			288.803	1.31912e-11	263.98	9.43821e-13	250.718	9.67088e-12
		365.673	5.09608e-13	470.351	7.26863e-13	508.576	3.06887e-12			289.281	1.3191e-11	264.409	9.43552e-13	251.12	9.65951e-12
		366.316	5.08444e-13	471.207	7.25883e-13	509.509	3.06683e-12			289.76	1.31933e-11	264.837	9.42594e-13	251.522	9.65902e-12
		366.958	5.07104e-13	472.062	7.23989e-13	510.443	3.06558e-12			290.239	1.31895e-11	265.266	9.42956e-13	251.924	9.66319e-12
		367.601	5.05836e-13	472.918	7.22756e-13	511.376	3.06317e-12			290.717	1.31876e-11	265.695	9.42597e-13	252.327	9.65639e-12
		368.244	5.04455e-13	473.773	7.21142e-13	512.309	3.0616e-12			291.196	1.31904e-11	266.124	9.41442e-13	252.729	9.65312e-12
		368.887	5.03116e-13	474.629	7.19934e-13	513.243	3.05954e-12			291.674	1.31882e-11	266.553	9.40214e-13	253.131	9.65795e-12
		369.53	5.02299e-13	475.484	7.1854e-13	514.176	3.058e-12			292.153	1.31925e-11	266.982	9.39275e-13	253.533	9.65404e-12
		370.172	5.00721e-13	476.34	7.17376e-13	515.109	3.05623e-12			292.632	1.31878e-11	267.41	9.37698e-13	253.935	9.66185e-12
		370.815	4.99693e-13	477.195	7.16186e-13	516.042	3.05475e-12			293.11	1.31886e-11	267.839	9.3765e-13	254.337	9.65346e-12
		371.458	4.98349e-13	478.051	7.14785e-13	516.976	3.05323e-12			293.589	1.31886e-11	268.268	9.36376e-13	254.739	9.65487e-12
		372.101	4.97341e-13	478.906	7.13929e-13	517.909	3.05145e-12			294.068	1.319e-11	268.697	9.35917e-13	255.141	9.65489e-12
		372.743	4.9618e-13	479.762	7.13071e-13	518.842	3.05036e-12			294.546	1.31866e-11	269.126	9.35402e-13	255.543	9.6574e-12
		373.386	4.9521e-13	480.617	7.11764e-13	519.776	3.04926e-12			295.025	1.31879e-11	269.555	9.33562e-13	255.945	9.6513e-12
		374.029	4.94218e-13	481.473	7.11091e-13	520.709	3.0476e-12			295.503	1.31846e-11	269.983	9.31775e-13	256.347	9.65361e-12
		374.672	4.93051e-13	482.328	7.10241e-13	521.642	3.04674e-12			295.982	1.31826e-11	270.412	9.32372e-13	256.749	9.64772e-12
		375.314	4.92337e-13	483.184	7.08813e-13	522.575	3.04566e-12			296.461	1.31779e-11	270.841	9.32671e-13	257.151	9.64415e-12
		375.957	4.91622e-13	484.039	7.07906e-13	523.509	3.04384e-12			296.939	1.31798e-11	271.27	9.30808e-13	257.553	9.63573e-12
		376.6	4.90534e-13	484.895	7.06719e-13	524.442	3.04269e-12			297.418	1.31786e-11	271.699	9.30237e-13	257.955	9.63924e-12
		377.243	4.89973e-13	485.751	7.05546e-13	525.375	3.04118e-12			297.897	1.31809e-11	272.128	9.28788e-13	258.357	9.63701e-12
		377.885	4.89264e-13	486.606	7.04482e-13	526.309	3.03968e-12			298.375	1.31882e-11	272.557	9.2889e-13	258.759	9.64122e-12
		378.528	4.88074e-13	487.462	7.03275e-13	527.242	3.03833e-12			298.854	1.31751e-11	272.985	9.28393e-13	259.161	9.65416e-12
		379.171	4.87318e-13	488.317	7.01951e-13	528.175	3.03679e-12			299.332	1.31782e-11	273.414	9.27801e-13	259.563	9.6309e-12
		379.814	4.86329e-13	489.173	7.00935e-13	529.109	3.0351e-12			299.811	1.31796e-11	273.843	9.25612e-13	259.965	9.63634e-12
		380.457	4.85351e-13	490.028	6.99721e-13	530.042	3.03381e-12			300.29	1.31792e-11	274.272	9.26299e-13	260.367	9.6389e-12
		381.099	4.84465e-13	490.884	6.98591e-13	530.975	3.03227e-12			300.768	1.31804e-11	274.701	9.27241e-13	260.769	9.6381e-12
		381.742	4.83459e-13	491.739	6.97695e-13	531.908	3.03083e-12			301.247	1.31782e-11	275.13	9.25541e-13	261.171	9.64024e-12
		382.385	4.82356e-13	492.595	6.97104e-13	532.842	3.02969e-12			301.725	1.31761e-11	275.558	9.24356e-13	261.573	9.63628e-12
		383.028	4.81509e-13	493.45	6.95757e-13	533.775	3.02893e-12			302.204	1.31771e-11	275.987	9.24173e-13	261.975	9.63264e-12
		383.67	4.80498e-13	494.306	6.94892e-13	534.708	3.02722e-12			302.683	1.31774e-11	276.416	9.23106e-13	262.377	9.63442e-12
		384.313	4.79556e-13	495.161	6.94065e-13	535.642	3.02612e-12			303.161	1.31738e-11	276.845	9.2261e-13	262.779	9.63487e-12
		384.956	4.7881e-13	496.017	6.93372e-13	536.575	3.02506e-12			303.64	1.31884e-11	277.274	9.21945e-13	263.182	9.62844e-12
		385.599	4.78317e-13	496.872	6.92147e-13	537.508	3.02418e-12			304.119	1.31745e-11	277.703	9.22243e-13	263.584	9.6545e-12
		386.241	4.77194e-13	497.728	6.91084e-13	538.442	3.02262e-12			304.597	1.3172e-11	278.131	9.22615e-13	263.986	9.62969e-12
		386.884	4.76474e-13	498.583	6.89944e-13	539.375	3.02127e-12			305.076	1.31719e-11	278.56	9.19708e-13	264.388	9.62538e-12
		387.527	4.75784e-13	499.439	6.89128e-13	540.308	3.01981e-12			305.554	1.31733e-11	278.989	9.19202e-13	264.79	9.6251e-12
		388.17	4.75207e-13	500.294	6.87926e-13	541.241	3.01878e-12			306.033	1.31753e-11	279.418	9.19188e-13	265.192	9.62755e-12
		388.812	4.74186e-13	501.15	6.86899e-13	542.175	3.01725e-12			306.512	1.31747e-11	279.847	9.16997e-13	265.594	9.63122e-12
		389.455	4.733e-13	502.005	6.85661e-13	543.108	3.01594e-12			306.99	1.31755e-11	280.276	9.18511e-13	265.996	9.63014e-12
		390.098	4.7235e-13	502.861	6.85045e-13	544.041	3.01436e-12			307.469	1.31726e-11	280.704	9.16935e-13	266.398	9.63149e-12
		390.741	4.7167e-13	503.716	6.84337e-13	544.975	3.01358e-12			307.947	1.31761e-11	281.133	9.16316e-13	266.8	9.62645e-12
		391.384	4.70668e-13	504.572	6.83356e-13	545.908	3.01267e-12			308.426	1.3169e-11	281.562	9.15742e-13	267.202	9.63256e-12
		392.026	4.69812e-13	505.427	6.82932e-13	546.841	3.01143e-12			308.905	1.31814e-11	281.991	9.15871e-13	267.604	9.61995e-12
		392.669	4.68781e-13	506.283	6.82584e-13	547.774	3.01089e-12			309.383	1.31732e-11	282.42	9.15031e-13	268.006	9.64198e-12
		393.312	4.68268e-13	507.139	6.81594e-13	548.708	3.01044e-12			309.862	1.31673e-11	282.849	9.15063e-13	268.408	9.6274e-12
		393.955	4.67677e-13	507.994	6.8095e-13	549.641	3.00918e-12			310.341	1.31663e-11	283.278	9.13371e-13	268.81	9.61699e-12
		394.597	4.6686e-13	508.85	6.80405e-13	550.574	3.00836e-12			310.819	1.31692e-11	283.706	9.14217e-13	269.212	9.61522e-12
		395.24	4.66507e-13	509.705	6.79751e-13	551.508	3.00767e-12			311.298	1.31685e-11	284.135	9.13979e-13	269.614	9.62028e-12
		395.883	4.66217e-13	510.561	6.78835e-13	552.441	3.00684e-12			311.776	1.31713e-11	284.564	9.12721e-13	270.016	9.61915e-12
		396.526	4.65392e-13	511.416	6.78431e-13	553.374	3.00567e-12			312.255	1.3165e-11	284.993	9.12621e-13	270.418	9.62412e-12
		397.168	4.64855e-13	512.272	6.77871e-13	554.308	3.00515e-12			312.734	1.31685e-11	285.422	9.11594e-13	270.82	9.6129e-12
		397.811	4.644e-13	513.127	6.77222e-13	555.241	3.00444e-12			313.212	1.31669e-11	285.851	9.11161e-13	271.222	9.61918e-12
		398.454	4.63856e-13	513.983	6.76902e-13	556.174	3.00361e-12			313.691	1.31693e-11	286.279	9.09193e-13	271.624	9.61628e-12
		399.097	4.63092e-13	514.838	6.7613e-13	557.107	3.00321e-12			314.169	1.31692e-11	286.708	9.11041e-13	272.026	9.62053e-12
		399.739	4.62756e-13	515.694	6.75726e-13	558.041	3.00222e-12			314.648	1.31715e-11	287.137	9.09977e-13	272.428	9.62031e-12
		400.382	4.6229e-13	516.549	6.75554e-13	558.974	3.00171e-12			315.127	1.31661e-11	287.566	9.08527e-13	272.83	9.62449e-12
		401.025	4.61749e-13	517.405	6.75456e-13	559.907	3.00149e-12			315.605	1.31658e-11	287.995	9.07661e-13	273.232	9.61479e-12
		401.668	4.61482e-13	518.26	6.74601e-13	560.841	3.00137e-12			316.084	1.31651e-11	288.424	9.07329e-13	273.634	9.6143e-12
		402.311	4.60838e-13	519.116	6.74105e-13	561.774	3.00028e-12			316.563	1.31689e-11	288.852	9.07725e-13	274.037	9.61309e-12
		402.953	4.60501e-13	519.971	6.73353e-13	562.707	2.99965e-12			317.041	1.31644e-11	289.281	9.06819e-13	274.439	9.61974e-12
		403.596	4.60358e-13	520.827	6.72694e-13	563.64	2.99869e-12			317.52	1.31647e-11	289.71	9.0807e-13	274.841	9.61186e-12
		404.239	4.60276e-13	521.682	6.7175e-13	564.574	2.99785e-12			317.998	1.31686e-11	290.139	9.06433e-13	275.243	9.61232e-12
		404.882	4.59564e-13	522.538	6.68533e-13	565.507	2.99665e-12			318.477	1.31616e-11	290.568	9.06903e-13	275.645	9.61934e-12
		405.524	4.59151e-13	523.393	6.67638e-13	566.44	2.99255e-12			318.956	1.31639e-11	290.997	9.05606e-13	276.047	9.60689e-12
		406.167	4.58524e-13	524.249	6.66705e-13	567.374	2.99141e-12			319.434	1.31633e-11	291.425	9.05995e-13	276.449	9.61095e-12
		406.81	4.57975e-13	525.104	6.65713e-13	568.307	2.99022e-12			319.913	1.31675e-11	291.854	9.05395e-13	276.851	9.60991e-12
		407.453	4.57188e-13	525.96	6.64796e-13	569.24	2.98896e-12			320.391	1.31679e-11	292.283	9.05559e-13	277.253	9.61729e-12
		408.095	4.54507e-13	526.815	6.64147e-13	570.174	2.98779e-12			320.87	1.31608e-11	292.712	9.05233e-13	277.655	9.61809e-12
		408.738	4.53762e-13	527.671	6.63409e-13	571.107	2.98696e-12			321.349	1.31628e-11	293.141	9.04635e-13	278.057	9.6054e-12
		409.381	4.52984e-13	528.527	6.62761e-13	572.04	2.98602e-12			321.827	1.31651e-11	293.57	9.05926e-13	278.459	9.61433e-12
		410.024	4.52158e-13	529.382	6.62733e-13	572.973	2.9852e-12			322.306	1.31638e-11	293.999	9.032e-13	278.861	9.61314e-12
		410.666	4.51394e-13	530.238	6.61958e-13	573.907	2.98516e-12			322.785	1.31706e-11	294.427	9.03299e-13	279.263	9.62422e-12
		411.309	4.50852e-13	531.093	6.62049e-13	574.84	2.98418e-12			323.263	1.31666e-11	294.856	9.03907e-13	279.665	9.62032e-12
		411.952	4.50237e-13	531.949	6.61625e-13	575.773	2.98429e-12			323.742	1.31655e-11	295.285	9.03314e-13	280.067	9.61489e-12
		412.595	4.49698e-13	532.804	6.61323e-13	576.707	2.98375e-12			324.22	1.31657e-11	295.714	9.04791e-13	280.469	9.61574e-12
		413.238	4.49674e-13	533.66	6.61024e-13	577.64	2.98337e-12			324.699	1.31648e-11	296.143	9.04873e-13	280.871	9.61146e-12
		413.88	4.49028e-13	534.515	6.60665e-13	578.573	2.98299e-12			325.178	1.31695e-11	296.572	9.04017e-13	281.273	9.62389e-12
		414.523	4.49104e-13	535.371	6.60377e-13	579.506	2.98253e-12			325.656	1.31685e-11	297	9.0451e-13	281.675	9.61461e-12
		415.166	4.48751e-13	536.226	6.59668e-13	580.44	2.98216e-12			326.135	1.31667e-11	297.429	9.05173e-13	282.077	9.61455e-12
		415.809	4.48499e-13	537.082	6.58891e-13	581.373	2.98126e-12			326.613	1.31707e-11	297.858	9.03861e-13	282.479	9.60829e-12
		416.451	4.4825e-13	537.937	6.57927e-13	582.306	2.98027e-12			327.092	1.31674e-11	298.287	9.02251e-13	282.881	9.62187e-12
		417.094	4.47951e-13	538.793	6.57379e-13	583.24	2.97904e-12			327.571	1.31697e-11	298.716	9.02845e-13	283.283	9.60677e-12
		417.737	4.47711e-13	539.648	6.56204e-13	584.173	2.97835e-12			328.049	1.31688e-11	299.145	9.03655e-13	283.685	9.60624e-12
		418.38	4.4712e-13	540.504	6.55515e-13	585.106	2.97685e-12			328.528	1.31673e-11	299.573	9.04011e-13	284.087	9.61067e-12
		419.022	4.46472e-13	541.359	6.54952e-13	586.04	2.97597e-12			329.007	1.31665e-11	300.002	9.04419e-13	284.49	9.60658e-12
		419.665	4.45669e-13	542.215	6.54321e-13	586.973	2.97526e-12			329.485	1.3167e-11	300.431	9.03797e-13	284.892	9.6157e-12
		420.308	4.45213e-13	543.07	6.53463e-13	587.906	2.97445e-12			329.964	1.31674e-11	300.86	9.04062e-13	285.294	9.61229e-12
		420.951	4.44233e-13	543.926	6.52953e-13	588.839	2.97336e-12			330.442	1.31711e-11	301.289	9.04727e-13	285.696	9.62248e-12
		421.594	4.43659e-13	544.781	6.52215e-13	589.773	2.97271e-12			330.921	1.31683e-11	301.718	9.0485e-13	286.098	9.62074e-12
		422.236	4.4319e-13	545.637	6.51496e-13	590.706	2.97177e-12			331.4	1.31703e-11	302.146	9.05852e-13	286.5	9.6187e-12
		422.879	4.42664e-13	546.492	6.50864e-13	591.639	2.97085e-12			331.878	1.31733e-11	302.575	9.0654e-13	286.902	9.62709e-12
		423.522	4.41949e-13	547.348	6.50148e-13	592.573	2.97005e-12			332.357	1.317e-11	303.004	9.07238e-13	287.304	9.6222e-12
		424.165	4.41524e-13	548.203	6.49237e-13	593.506	2.96914e-12			332.835	1.31729e-11	303.433	9.05533e-13	287.706	9.62462e-12
		424.807	4.4091e-13	549.059	6.48373e-13	594.439	2.96798e-12			333.314	1.31758e-11	303.862	9.06787e-13	288.108	9.62055e-12
		425.45	4.4031e-13	549.915	6.4741e-13	595.372	2.96688e-12			333.793	1.3175e-11	304.291	9.06469e-13	288.51	9.62614e-12
		426.093	4.39783e-13	550.77	6.46794e-13	596.306	2.96565e-12			334.271	1.31792e-11	304.72	9.0792e-13	288.912	9.63265e-12
		426.736	4.39187e-13	551.626	6.46258e-13	597.239	2.96487e-12			334.75	1.31761e-11	305.148	9.08485e-13	289.314	9.63393e-12
		427.378	4.38427e-13	552.481	6.45214e-13	598.172	2.96419e-12			335.229	1.31749e-11	305.577	9.08492e-13	289.716	9.61955e-12
		428.021	4.37707e-13	553.337	6.44785e-13	599.106	2.96286e-12			335.707	1.31767e-11	306.006	9.08753e-13	290.118	9.62425e-12
		428.664	4.36905e-13	554.192	6.43831e-13	600.039	2.96231e-12			336.186	1.31755e-11	306.435	9.09867e-13	290.52	9.62187e-12
		429.307	4.36392e-13	555.048	6.43016e-13	600.972	2.9611e-12			336.664	1.31763e-11	306.864	9.09638e-13	290.922	9.62773e-12
		429.949	4.35945e-13	555.903	6.42601e-13	601.906	2.96006e-12			337.143	1.31783e-11	307.293	9.09223e-13	291.324	9.63066e-12
		430.592	4.35075e-13	556.759	6.41807e-13	602.839	2.95953e-12			337.622	1.31775e-11	307.721	9.12051e-13	291.726	9.63289e-12
		431.235	4.34717e-13	557.614	6.41463e-13	603.772	2.95852e-12			338.1	1.31766e-11	308.15	9.13274e-13	292.128	9.63322e-12
		431.878	4.33923e-13	558.47	6.4089e-13	604.705	2.95808e-12			338.579	1.31776e-11	308.579	9.13637e-13	292.53	9.63219e-12
		432.521	4.33244e-13	559.325	6.40255e-13	605.639	2.95735e-12			339.058	1.31773e-11	309.008	9.143e-13	292.932	9.63872e-12
		433.163	4.32897e-13	560.181	6.39932e-13	606.572	2.95654e-12			339.536	1.31827e-11	309.437	9.16347e-13	293.334	9.63866e-12
		433.806	4.32236e-13	561.036	6.39712e-13	607.505	2.95613e-12			340.015	1.31797e-11	309.866	9.15745e-13	293.736	9.63875e-12
		434.449	4.31949e-13	561.892	6.39289e-13	608.439	2.95585e-12			340.493	1.31819e-11	310.294	9.15189e-13	294.138	9.64178e-12
		435.092	4.31472e-13	562.747	6.38903e-13	609.372	2.95531e-12			340.972	1.31811e-11	310.723	9.18795e-13	294.54	9.64549e-12
		435.734	4.30942e-13	563.603	6.38298e-13	610.305	2.95482e-12			341.451	1.3184e-11	311.152	9.1997e-13	294.942	9.63976e-12
		436.377	4.30673e-13	564.458	6.37933e-13	611.239	2.95405e-12			341.929	1.31827e-11	311.581	9.19648e-13	295.345	9.64458e-12
		437.02	4.3049e-13	565.314	6.37292e-13	612.172	2.95358e-12			342.408	1.31832e-11	312.01	9.19622e-13	295.747	9.63516e-12
		437.663	4.30138e-13	566.169	6.36512e-13	613.105	2.95277e-12			342.886	1.31844e-11	312.439	9.22155e-13	296.149	9.62649e-12
		438.305	4.29816e-13	567.025	6.35996e-13	614.038	2.95177e-12			343.365	1.31851e-11	312.867	9.23901e-13	296.551	9.6353e-12
		438.948	4.29312e-13	567.88	6.35711e-13	614.972	2.95112e-12			343.844	1.31847e-11	313.296	9.24534e-13	296.953	9.63777e-12
		439.591	4.29007e-13	568.736	6.35102e-13	615.905	2.95075e-12			344.322	1.31833e-11	313.725	9.26787e-13	297.355	9.63627e-12
		440.234	4.28473e-13	569.592	6.345e-13	616.838	2.94998e-12			344.801	1.31831e-11	314.154	9.27373e-13	297.757	9.64232e-12
		440.876	4.27823e-13	570.447	6.33686e-13	617.772	2.94921e-12			345.28	1.31841e-11	314.583	9.28241e-13	298.159	9.6403e-12
		441.519	4.27394e-13	571.303	6.33292e-13	618.705	2.94818e-12			345.758	1.31842e-11	315.012	9.29372e-13	298.561	9.64992e-12
		442.162	4.27156e-13	572.158	6.32132e-13	619.638	2.94767e-12			346.237	1.31852e-11	315.441	9.30994e-13	298.963	9.65058e-12
		442.805	4.26648e-13	573.014	6.31329e-13	620.571	2.9462e-12			346.715	1.3186e-11	315.869	9.34103e-13	299.365	9.64556e-12
		443.448	4.26146e-13	573.869	6.31093e-13	621.505	2.94517e-12			347.194	1.31834e-11	316.298	9.34259e-13	299.767	9.64385e-12
		444.09	4.25468e-13	574.725	6.30163e-13	622.438	2.94487e-12			347.673	1.31891e-11	316.727	9.36273e-13	300.169	9.64898e-12
		444.733	4.2514e-13	575.58	6.29374e-13	623.371	2.94369e-12			348.151	1.31879e-11	317.156	9.39359e-13	300.571	9.64418e-12
		445.376	4.24174e-13	576.436	6.28471e-13	624.305	2.94268e-12			348.63	1.31915e-11	317.585	9.39482e-13	300.973	9.65151e-12
		446.019	4.23504e-13	577.291	6.28625e-13	625.238	2.94154e-12			349.108	1.31907e-11	318.014	9.43464e-13	301.375	9.64351e-12
		446.661	4.23308e-13	578.147	6.27503e-13	626.171	2.94173e-12			349.587	1.319e-11	318.442	9.44755e-13	301.777	9.65059e-12
		447.304	4.22532e-13	579.002	6.26805e-13	627.105	2.9403e-12			350.066	1.31882e-11	318.871	9.4705e-13	302.179	9.65587e-12
		447.947	4.21875e-13	579.858	6.26292e-13	628.038	2.93941e-12			350.544	1.3192e-11	319.3	9.48028e-13	302.581	9.6769e-12
		448.59	4.21123e-13	580.713	6.25829e-13	628.971	2.93876e-12			351.023	1.31879e-11	319.729	9.50468e-13	302.983	9.65551e-12
		449.232	4.21251e-13	581.569	6.25339e-13	629.904	2.93817e-12			351.502	1.3194e-11	320.158	9.52683e-13	303.385	9.65108e-12
		449.875	4.20316e-13	582.424	6.25004e-13	630.838	2.93755e-12			351.98	1.31856e-11	320.587	9.53032e-13	303.787	9.65621e-12
		450.518	4.19734e-13	583.28	6.24748e-13	631.771	2.93712e-12			352.459	1.31892e-11	321.015	9.55379e-13	304.189	9.65487e-12
		451.161	4.19306e-13	584.135	6.24406e-13	632.704	2.93679e-12			352.937	1.3188e-11	321.444	9.5663e-13	304.591	9.65999e-12
		451.803	4.18921e-13	584.991	6.23734e-13	633.638	2.93636e-12			353.416	1.31904e-11	321.873	9.61029e-13	304.993	9.66176e-12
		452.446	4.18513e-13	585.846	6.23279e-13	634.571	2.9355e-12			353.895	1.31872e-11	322.302	9.63415e-13	305.395	9.65788e-12
		453.089	4.18233e-13	586.702	6.22777e-13	635.504	2.93492e-12			354.373	1.31897e-11	322.731	9.63862e-13	305.798	9.65618e-12
		453.732	4.1802e-13	587.557	6.22185e-13	636.437	2.93428e-12			354.852	1.31904e-11	323.16	9.67492e-13	306.2	9.65902e-12
		454.375	4.17735e-13	588.413	6.21524e-13	637.371	2.93353e-12			355.33	1.31917e-11	323.589	9.69748e-13	306.602	9.65999e-12
		455.017	4.17175e-13	589.268	6.21226e-13	638.304	2.93269e-12			355.809	1.31946e-11	324.017	9.73196e-13	307.004	9.66769e-12
		455.66	4.16796e-13	590.124	6.20483e-13	639.237	2.93231e-12			356.288	1.31898e-11	324.446	9.74616e-13	307.406	9.66366e-12
		456.303	4.16377e-13	590.98	6.20113e-13	640.171	2.93136e-12			356.766	1.31903e-11	324.875	9.76473e-13	307.808	9.66143e-12
		456.946	4.15884e-13	591.835	6.19405e-13	641.104	2.93089e-12			357.245	1.31899e-11	325.304	9.78036e-13	308.21	9.66015e-12
		457.588	4.15333e-13	592.691	6.18678e-13	642.037	2.92999e-12			357.724	1.31905e-11	325.733	9.81273e-13	308.612	9.6584e-12
		458.231	4.15085e-13	593.546	6.18113e-13	642.971	2.92907e-12			358.202	1.31923e-11	326.162	9.84545e-13	309.014	9.67467e-12
		458.874	4.14466e-13	594.402	6.17423e-13	643.904	2.92835e-12			358.681	1.31921e-11	326.59	9.85176e-13	309.416	9.67089e-12
		459.517	4.14158e-13	595.257	6.17329e-13	644.837	2.92747e-12			359.159	1.31933e-11	327.019	9.89699e-13	309.818	9.66927e-12
		460.159	4.13567e-13	596.113	6.16667e-13	645.77	2.92735e-12			359.638	1.3193e-11	327.448	9.9293e-13	310.22	9.67827e-12
		460.802	4.12962e-13	596.968	6.16529e-13	646.704	2.9265e-12			360.117	1.31956e-11	327.877	9.95652e-13	310.622	9.68175e-12
		461.445	4.12491e-13	597.824	6.16009e-13	647.637	2.92633e-12			360.595	1.31966e-11	328.306	9.98886e-13	311.024	9.68331e-12
		462.088	4.11915e-13	598.679	6.1576e-13	648.57	2.92567e-12			361.074	1.31999e-11	328.735	9.99661e-13	311.426	9.68761e-12
		462.73	4.11837e-13	599.535	6.15287e-13	649.504	2.92535e-12			361.552	1.31975e-11	329.163	1.00406e-12	311.828	9.68609e-12
		463.373	4.11286e-13	600.39	6.14814e-13	650.437	2.92475e-12			362.031	1.32003e-11	329.592	1.00658e-12	312.23	9.68844e-12
		464.016	4.11171e-13	601.246	6.14524e-13	651.37	2.92414e-12			362.51	1.31987e-11	330.021	1.00952e-12	312.632	9.67919e-12
		464.659	4.10738e-13	602.101	6.13917e-13	652.303	2.92377e-12			362.988	1.31969e-11	330.45	1.01224e-12	313.034	9.67877e-12
		465.302	4.1053e-13	602.957	6.13791e-13	653.237	2.923e-12			363.467	1.31969e-11	330.879	1.01474e-12	313.436	9.67742e-12
		465.944	4.10136e-13	603.812	6.13345e-13	654.17	2.92284e-12			363.946	1.31996e-11	331.308	1.01663e-12	313.838	9.67977e-12
		466.587	4.09742e-13	604.668	6.13215e-13	655.103	2.92227e-12			364.424	1.31964e-11	331.736	1.02121e-12	314.24	9.66668e-12
		467.23	4.095e-13	605.523	6.12336e-13	656.037	2.92211e-12			364.903	1.31987e-11	332.165	1.02141e-12	314.642	9.66799e-12
		467.873	4.08994e-13	606.379	6.12094e-13	656.97	2.92099e-12			365.381	1.31979e-11	332.594	1.02491e-12	315.044	9.66353e-12
		468.515	4.08889e-13	607.234	6.11306e-13	657.903	2.92068e-12			365.86	1.31985e-11	333.023	1.02764e-12	315.446	9.67187e-12
		469.158	4.08518e-13	608.09	6.10998e-13	658.837	2.91968e-12			366.339	1.31974e-11	333.452	1.03074e-12	315.848	9.66879e-12
		469.801	4.08409e-13	608.945	6.10443e-13	659.77	2.91929e-12			366.817	1.31959e-11	333.881	1.03359e-12	316.25	9.67059e-12
		470.444	4.07677e-13	609.801	6.10016e-13	660.703	2.91858e-12			367.296	1.31953e-11	334.31	1.03627e-12	316.653	9.67718e-12
		471.086	4.07475e-13	610.656	6.09541e-13	661.636	2.91803e-12			367.774	1.32007e-11	334.738	1.04006e-12	317.055	9.6719e-12
		471.729	4.06819e-13	611.512	6.09172e-13	662.57	2.91743e-12			368.253	1.31989e-11	335.167	1.04247e-12	317.457	9.68063e-12
		472.372	4.06562e-13	612.368	6.08862e-13	663.503	2.91696e-12			368.732	1.32019e-11	335.596	1.04431e-12	317.859	9.6776e-12
		473.015	4.06099e-13	613.223	6.0833e-13	664.436	2.91656e-12			369.21	1.32005e-11	336.025	1.04655e-12	318.261	9.68218e-12
		473.657	4.05743e-13	614.079	6.07755e-13	665.37	2.91589e-12			369.689	1.31998e-11	336.454	1.04901e-12	318.663	9.6896e-12
		474.3	4.05347e-13	614.934	6.07367e-13	666.303	2.91515e-12			370.168	1.32012e-11	336.883	1.05081e-12	319.065	9.67282e-12
		474.943	4.0504e-13	615.79	6.06935e-13	667.236	2.91466e-12			370.646	1.3202e-11	337.311	1.0548e-12	319.467	9.66708e-12
		475.586	4.04782e-13	616.645	6.06212e-13	668.169	2.91411e-12			371.125	1.31999e-11	337.74	1.05814e-12	319.869	9.68023e-12
		476.229	4.04339e-13	617.501	6.05549e-13	669.103	2.91319e-12			371.603	1.32014e-11	338.169	1.05931e-12	320.271	9.67455e-12
		476.871	4.03859e-13	618.356	6.05032e-13	670.036	2.91235e-12			372.082	1.32018e-11	338.598	1.06168e-12	320.673	9.67086e-12
		477.514	4.03535e-13	619.212	6.04548e-13	670.969	2.91169e-12			372.561	1.32027e-11	339.027	1.06667e-12	321.075	9.67953e-12
		478.157	4.03176e-13	620.067	6.04193e-13	671.903	2.91107e-12			373.039	1.32017e-11	339.456	1.06921e-12	321.477	9.68554e-12
		478.8	4.02574e-13	620.923	6.03514e-13	672.836	2.91062e-12			373.518	1.32062e-11	339.884	1.07244e-12	321.879	9.69146e-12
		479.442	4.02021e-13	621.778	6.0316e-13	673.769	2.90975e-12			373.996	1.32019e-11	340.313	1.07455e-12	322.281	9.68609e-12
		480.085	4.0159e-13	622.634	6.0268e-13	674.703	2.9093e-12			374.475	1.32051e-11	340.742	1.07707e-12	322.683	9.69213e-12
		480.728	4.01187e-13	623.489	6.025e-13	675.636	2.90869e-12			374.954	1.32059e-11	341.171	1.08145e-12	323.085	9.68523e-12
		481.371	4.0089e-13	624.345	6.02467e-13	676.569	2.90846e-12			375.432	1.32066e-11	341.6	1.08204e-12	323.487	9.69382e-12
		482.013	4.00325e-13	625.2	6.01989e-13	677.502	2.90842e-12			375.911	1.32021e-11	342.029	1.08494e-12	323.889	9.69018e-12
		482.656	4.0003e-13	626.056	6.01762e-13	678.436	2.90781e-12			376.39	1.32055e-11	342.457	1.08874e-12	324.291	9.69375e-12
		483.299	3.9963e-13	626.911	6.01042e-13	679.369	2.90752e-12			376.868	1.32043e-11	342.886	1.09382e-12	324.693	9.68847e-12
		483.942	3.9948e-13	627.767	6.00638e-13	680.302	2.90661e-12			377.347	1.32066e-11	343.315	1.09594e-12	325.095	9.69796e-12
		484.584	3.99452e-13	628.622	6.00441e-13	681.236	2.90609e-12			377.825	1.32079e-11	343.744	1.09877e-12	325.497	9.69504e-12
		485.227	3.99055e-13	629.478	5.99921e-13	682.169	2.90584e-12			378.304	1.32065e-11	344.173	1.10389e-12	325.899	9.68172e-12
		485.87	3.98865e-13	630.333	5.9928e-13	683.102	2.90518e-12			378.783	1.32082e-11	344.602	1.10543e-12	326.301	9.69427e-12
		486.513	3.98265e-13	631.189	5.98595e-13	684.036	2.90436e-12			379.261	1.32081e-11	345.031	1.10914e-12	326.703	9.69369e-12
		487.156	3.97929e-13	632.044	5.98496e-13	684.969	2.90349e-12			379.74	1.32054e-11	345.459	1.11077e-12	327.106	9.69873e-12
		487.798	3.97764e-13	632.9	5.97995e-13	685.902	2.90336e-12			380.219	1.32076e-11	345.888	1.11439e-12	327.508	9.69677e-12
		488.441	3.97331e-13	633.756	5.97704e-13	686.835	2.90273e-12			380.697	1.32088e-11	346.317	1.11935e-12	327.91	9.69989e-12
		489.084	3.96797e-13	634.611	5.97493e-13	687.769	2.90236e-12			381.176	1.3207e-11	346.746	1.12077e-12	328.312	9.69518e-12
		489.727	3.96226e-13	635.467	5.96945e-13	688.702	2.90209e-12			381.654	1.32074e-11	347.175	1.12522e-12	328.714	9.69842e-12
		490.369	3.96143e-13	636.322	5.96939e-13	689.635	2.90139e-12			382.133	1.32076e-11	347.604	1.12844e-12	329.116	9.69409e-12
		491.012	3.95726e-13	637.178	5.9719e-13	690.569	2.90138e-12			382.612	1.32088e-11	348.032	1.13167e-12	329.518	9.69918e-12
		491.655	3.95483e-13	638.033	5.96814e-13	691.502	2.9017e-12			383.09	1.32058e-11	348.461	1.13485e-12	329.92	9.67873e-12
		492.298	3.95307e-13	638.889	5.96712e-13	692.435	2.90122e-12			383.569	1.32094e-11	348.89	1.141e-12	330.322	9.69558e-12
		492.94	3.94851e-13	639.744	5.96377e-13	693.368	2.90109e-12			384.047	1.3209e-11	349.319	1.14358e-12	330.724	9.69147e-12
		493.583	3.94846e-13	640.6	5.96504e-13	694.302	2.90067e-12			384.526	1.3207e-11	349.748	1.14666e-12	331.126	9.69097e-12
		494.226	3.95055e-13	641.455	5.96234e-13	695.235	2.90083e-12			385.005	1.32081e-11	350.177	1.14985e-12	331.528	9.69268e-12
		494.869	3.94742e-13	642.311	5.95864e-13	696.168	2.90048e-12			385.483	1.32113e-11	350.605	1.15369e-12	331.93	9.69931e-12
		495.511	3.94657e-13	643.166	5.95433e-13	697.102	2.90001e-12			385.962	1.32077e-11	351.034	1.15769e-12	332.332	9.69213e-12
		496.154	3.94377e-13	644.022	5.95319e-13	698.035	2.89946e-12			386.441	1.32084e-11	351.463	1.16216e-12	332.734	9.69088e-12
		496.797	3.94484e-13	644.877	5.95014e-13	698.968	2.89932e-12			386.919	1.32092e-11	351.892	1.16596e-12	333.136	9.6972e-12
		497.44	3.94258e-13	645.733	5.94478e-13	699.902	2.89893e-12			387.398	1.32119e-11	352.321	1.17044e-12	333.538	9.69329e-12
		498.083	3.9395e-13	646.588	5.93961e-13	700.835	2.89825e-12			387.876	1.32115e-11	352.75	1.17436e-12	333.94	9.69796e-12
		498.725	3.93591e-13	647.444	5.93488e-13					388.355	1.32118e-11	353.178	1.17878e-12	334.342	9.70062e-12
		499.368	3.93496e-13	648.299	5.93025e-13					388.834	1.32142e-11	353.607	1.18419e-12	334.744	9.69763e-12
		500.011	3.93241e-13	649.155	5.92542e-13					389.312	1.32138e-11	354.036	1.18768e-12	335.146	9.68679e-12
		500.654	3.92795e-13	650.01	5.92056e-13					389.791	1.32097e-11	354.465	1.19262e-12	335.548	9.69396e-12
		501.296	3.92364e-13	650.866	5.91511e-13					390.269	1.32105e-11	354.894	1.19656e-12	335.95	9.68853e-12
		501.939	3.9197e-13	651.721	5.91256e-13					390.748	1.32097e-11	355.323	1.20106e-12	336.352	9.69085e-12
		502.582	3.91584e-13	652.577	5.90587e-13					391.227	1.32118e-11	355.752	1.2064e-12	336.754	9.70434e-12
		503.225	3.91182e-13	653.433	5.90251e-13					391.705	1.32124e-11	356.18	1.21237e-12	337.156	9.69006e-12
		503.867	3.90777e-13	654.288	5.89454e-13					392.184	1.32128e-11	356.609	1.21634e-12	337.558	9.68105e-12
		504.51	3.90322e-13	655.144	5.89182e-13					392.663	1.32123e-11	357.038	1.22166e-12	337.961	9.68777e-12
		505.153	3.9011e-13	655.999	5.88811e-13					393.141	1.32144e-11	357.467	1.22922e-12	338.363	9.68057e-12
		505.796	3.89553e-13	656.855	5.88306e-13					393.62	1.32121e-11	357.896	1.2359e-12	338.765	9.68255e-12
		506.438	3.89273e-13	657.71	5.87267e-13					394.098	1.32153e-11	358.325	1.24045e-12	339.167	9.6808e-12
		507.081	3.88608e-13	658.566	5.87434e-13					394.577	1.32143e-11	358.753	1.24759e-12	339.569	9.67519e-12
		507.724	3.88381e-13	659.421	5.86916e-13					395.056	1.32134e-11	359.182	1.25331e-12	339.971	9.67968e-12
		508.367	3.88072e-13	660.277	5.86711e-13					395.534	1.32139e-11	359.611	1.25899e-12	340.373	9.69045e-12
		509.01	3.87652e-13	661.132	5.86294e-13					396.013	1.32155e-11	360.04	1.26609e-12	340.775	9.67128e-12
		509.652	3.86786e-13	661.988	5.86159e-13					396.491	1.32143e-11	360.469	1.27087e-12	341.177	9.68798e-12
		510.295	3.86925e-13	662.843	5.85831e-13					396.97	1.32148e-11	360.898	1.27944e-12	341.579	9.68529e-12
		510.938	3.86493e-13	663.699	5.85491e-13					397.449	1.32172e-11	361.326	1.28629e-12	341.981	9.68914e-12
		511.581	3.86323e-13	664.554	5.85316e-13					397.927	1.32153e-11	361.755	1.29406e-12	342.383	9.68997e-12
		512.223	3.85975e-13	665.41	5.84825e-13					398.406	1.32135e-11	362.184	1.29984e-12	342.785	9.68172e-12
		512.866	3.85863e-13	666.265	5.84495e-13					398.885	1.32158e-11	362.613	1.30881e-12	343.187	9.67944e-12
		513.509	3.85589e-13	667.121	5.84024e-13					399.363	1.32161e-11	363.042	1.31619e-12	343.589	9.68154e-12
		514.152	3.85306e-13	667.976	5.83516e-13					399.842	1.32149e-11	363.471	1.32567e-12	343.991	9.68581e-12
		514.794	3.8516e-13	668.832	5.82996e-13					400.32	1.32158e-11	363.899	1.33422e-12	344.393	9.68343e-12
		515.437	3.84751e-13	669.687	5.82485e-13					400.799	1.32185e-11	364.328	1.34273e-12	344.795	9.68612e-12
		516.08	3.84476e-13	670.543	5.81767e-13					401.278	1.32179e-11	364.757	1.3531e-12	345.197	9.69204e-12
		516.723	3.84083e-13	671.398	5.81368e-13					401.756	1.32221e-11	365.186	1.3632e-12	345.599	9.70126e-12
		517.365	3.8366e-13	672.254	5.8143e-13					402.235	1.3223e-11	365.615	1.37571e-12	346.001	9.71191e-12
		518.008	3.83227e-13	673.109	5.80546e-13					402.713	1.3222e-11	366.044	1.38557e-12	346.403	9.70642e-12
		518.651	3.828e-13	673.965	5.79458e-13					403.192	1.32371e-11	366.473	1.39693e-12	346.805	9.72381e-12
		519.294	3.82203e-13	674.821	5.80099e-13					403.671	1.32379e-11	366.901	1.40734e-12	347.207	9.70739e-12
		519.937	3.8187e-13	675.676	5.79705e-13					404.149	1.3246e-11	367.33	1.42046e-12	347.609	9.71136e-12
		520.579	3.81921e-13	676.532	5.79489e-13					404.628	1.32529e-11	367.759	1.4342e-12	348.011	9.71255e-12
		521.222	3.81185e-13	677.387	5.78808e-13					405.107	1.3263e-11	368.188	1.44668e-12	348.413	9.72149e-12
		521.865	3.80279e-13	678.243	5.7885e-13					405.585	1.32589e-11	368.617	1.46034e-12	348.816	9.7251e-12
		522.508	3.80812e-13	679.098	5.78781e-13					406.064	1.32621e-11	369.046	1.47652e-12	349.218	9.72732e-12
		523.15	3.80485e-13	679.954	5.78457e-13					406.542	1.32555e-11	369.474	1.49081e-12	349.62	9.72775e-12
		523.793	3.80304e-13	680.809	5.78168e-13					407.021	1.32622e-11	369.903	1.50765e-12	350.022	9.72692e-12
		524.436	3.79737e-13	681.665	5.78192e-13					407.5	1.3254e-11	370.332	1.52286e-12	350.424	9.7409e-12
		525.079	3.79771e-13	682.52	5.77829e-13					407.978	1.32656e-11	370.761	1.54101e-12	350.826	9.73883e-12
		525.721	3.79714e-13	683.376	5.77305e-13					408.457	1.32649e-11	371.19	1.56174e-12	351.228	9.74481e-12
		526.364	3.79444e-13	684.231	5.77311e-13					408.935	1.32806e-11	371.619	1.58065e-12	351.63	9.75125e-12
		527.007	3.79203e-13	685.087	5.7696e-13					409.414	1.32699e-11	372.047	1.59943e-12	352.032	9.75818e-12
		527.65	3.79223e-13	685.942	5.76943e-13					409.893	1.3271e-11	372.476	1.62461e-12	352.434	9.78745e-12
		528.293	3.78921e-13	686.798	5.76281e-13					410.371	1.32792e-11	372.905	1.6459e-12	352.836	9.80241e-12
		528.935	3.78484e-13	687.653	5.75819e-13					410.85	1.3286e-11	373.334	1.669e-12	353.238	9.78434e-12
		529.578	3.78489e-13	688.509	5.75584e-13					411.329	1.32965e-11	373.763	1.69812e-12	353.64	9.79725e-12
		530.221	3.78197e-13	689.364	5.75339e-13					411.807	1.33103e-11	374.192	1.72518e-12	354.042	9.7996e-12
		530.864	3.78182e-13	690.22	5.74826e-13					412.286	1.33079e-11	374.62	1.75696e-12	354.444	9.81071e-12
		531.506	3.7763e-13	691.075	5.74869e-13					412.764	1.33215e-11	375.049	1.78817e-12	354.846	9.79826e-12
		532.149	3.77246e-13	691.931	5.74523e-13					413.243	1.33031e-11	375.478	1.82312e-12	355.248	9.82127e-12
		532.792	3.7705e-13	692.786	5.74279e-13					413.722	1.33111e-11	375.907	1.86046e-12	355.65	9.8332e-12
		533.435	3.76845e-13	693.642	5.73686e-13					414.2	1.33261e-11	376.336	1.90067e-12	356.052	9.85313e-12
		534.077	3.76418e-13	694.497	5.73703e-13					414.679	1.33341e-11	376.765	1.94357e-12	356.454	9.8651e-12
		534.72	3.76454e-13	695.353	5.7334e-13					415.157	1.33419e-11	377.194	1.99119e-12	356.856	9.87776e-12
		535.363	3.76165e-13	696.209	5.72957e-13					415.636	1.33418e-11	377.622	2.04135e-12	357.258	9.88753e-12
		536.006	3.75963e-13	697.064	5.72548e-13					416.115	1.33511e-11	378.051	2.09361e-12	357.66	9.8998e-12
		536.648	3.75468e-13	697.92	5.72271e-13					416.593	1.33596e-11	378.48	2.15094e-12	358.062	9.92723e-12
		537.291	3.75483e-13	698.775	5.71944e-13					417.072	1.33711e-11	378.909	2.21511e-12	358.464	9.97949e-12
		537.934	3.7518e-13	699.631	5.71566e-13					417.551	1.33894e-11	379.338	2.28111e-12	358.866	9.98041e-12
		538.577	3.74861e-13	700.486	5.71112e-13					418.029	1.34019e-11	379.767	2.35379e-12	359.269	1.00161e-11
		539.22	3.7452e-13							418.508	1.34004e-11	380.195	2.42906e-12	359.671	1.0048e-11
		539.862	3.74289e-13							418.986	1.34131e-11	380.624	2.51226e-12	360.073	1.00668e-11
		540.505	3.74016e-13							419.465	1.34446e-11	381.053	2.60062e-12	360.475	1.01062e-11
		541.148	3.73702e-13							419.944	1.34432e-11	381.482	2.68845e-12	360.877	1.01132e-11
		541.791	3.73323e-13							420.422	1.34523e-11	381.911	2.78849e-12	361.279	1.01612e-11
		542.433	3.73303e-13							420.901	1.34684e-11	382.34	2.89022e-12	361.681	1.01952e-11
		543.076	3.72896e-13							421.379	1.34762e-11	382.768	2.99828e-12	362.083	1.02128e-11
		543.719	3.7295e-13							421.858	1.34969e-11	383.197	3.11206e-12	362.485	1.02512e-11
		544.362	3.72634e-13							422.337	1.3511e-11	383.626	3.23076e-12	362.887	1.02991e-11
		545.004	3.72461e-13							422.815	1.35278e-11	384.055	3.3539e-12	363.289	1.03343e-11
		545.647	3.72232e-13							423.294	1.3552e-11	384.484	3.51105e-12	363.691	1.03762e-11
		546.29	3.72324e-13							423.773	1.34865e-11	384.913	3.63444e-12	364.093	1.04671e-11
		546.933	3.72131e-13							424.251	1.34942e-11	385.341	3.76257e-12	364.495	1.04697e-11
		547.575	3.71379e-13							424.73	1.34989e-11	385.77	3.90976e-12	364.897	1.05429e-11
		548.218	3.7158e-13							425.208	1.35147e-11	386.199	4.05477e-12	365.299	1.06055e-11
		548.861	3.71417e-13							425.687	1.35358e-11	386.628	4.20305e-12	365.701	1.06556e-11
		549.504	3.71175e-13							426.166	1.35431e-11	387.057	4.35002e-12	366.103	1.07198e-11
		550.147	3.70778e-13							426.644	1.35582e-11	387.486	4.50226e-12	366.505	1.0782e-11
		550.789	3.6997e-13							427.123	1.35715e-11	387.915	4.65661e-12	366.907	1.08394e-11
		551.432	3.70257e-13							427.601	1.36001e-11	388.343	4.81812e-12	367.309	1.09237e-11
		552.075	3.69826e-13							428.08	1.35951e-11	388.772	4.97088e-12	367.711	1.09782e-11
		552.718	3.6946e-13							428.559	1.36167e-11	389.201	5.13048e-12	368.113	1.1046e-11
		553.36	3.69153e-13							429.037	1.36425e-11	389.63	5.29225e-12	368.515	1.11132e-11
		554.003	3.68526e-13							429.516	1.36662e-11	390.059	5.45343e-12	368.917	1.11777e-11
		554.646	3.68416e-13							429.995	1.36739e-11	390.488	5.61168e-12	369.319	1.12672e-11
		555.289	3.68043e-13							430.473	1.36866e-11	390.916	5.77222e-12	369.721	1.13328e-11
		555.931	3.67772e-13							430.952	1.37187e-11	391.345	5.93055e-12	370.124	1.14124e-11
		556.574	3.67471e-13							431.43	1.37292e-11	391.774	6.08946e-12	370.526	1.14941e-11
		557.217	3.67162e-13							431.909	1.37457e-11	392.203	6.25094e-12	370.928	1.15643e-11
		557.86	3.6698e-13							432.388	1.37488e-11	392.632	6.41023e-12	371.33	1.16624e-11
		558.502	3.6676e-13							432.866	1.37818e-11	393.061	6.57102e-12	371.732	1.17376e-11
		559.145	3.66636e-13							433.345	1.37834e-11	393.489	6.72687e-12	372.134	1.17939e-11
		559.788	3.66576e-13							433.824	1.37976e-11	393.918	6.88989e-12	372.536	1.18683e-11
		560.431	3.66397e-13							434.302	1.38212e-11	394.347	7.0536e-12	372.938	1.19642e-11
		561.074	3.66259e-13							434.781	1.38373e-11	394.776	7.22018e-12	373.34	1.20675e-11
		561.716	3.66038e-13							435.259	1.38546e-11	395.205	7.37701e-12	373.742	1.21496e-11
		562.359	3.65953e-13							435.738	1.38742e-11	395.634	7.5395e-12	374.144	1.22331e-11
		563.002	3.65489e-13							436.217	1.38988e-11	396.062	7.70309e-12	374.546	1.23191e-11
		563.645	3.65123e-13							436.695	1.39037e-11	396.491	7.86335e-12	374.948	1.24154e-11
		564.287	3.65186e-13							437.174	1.39276e-11	396.92	8.02023e-12	375.35	1.24911e-11
		564.93	3.65e-13							437.652	1.39435e-11	397.349	8.18462e-12	375.752	1.25884e-11
		565.573	3.64805e-13							438.131	1.39743e-11	397.778	8.34085e-12	376.154	1.26924e-11
		566.216	3.64787e-13							438.61	1.3973e-11	398.207	8.49591e-12	376.556	1.27807e-11
		566.858	3.64533e-13							439.088	1.39916e-11	398.636	8.64915e-12	376.958	1.28756e-11
		567.501	3.64329e-13							439.567	1.4011e-11	399.064	8.79555e-12	377.36	1.29693e-11
		568.144	3.64151e-13							440.046	1.40343e-11	399.493	8.94235e-12	377.762	1.30541e-11
		568.787	3.63854e-13							440.524	1.40433e-11	399.922	9.0885e-12	378.164	1.31742e-11
		569.429	3.63605e-13							441.003	1.4056e-11	400.351	9.22589e-12	378.566	1.32398e-11
		570.072	3.63404e-13							441.481	1.407e-11	400.78	9.36411e-12	378.968	1.33394e-11
		570.715	3.63127e-13							441.96	1.40952e-11	401.209	9.49864e-12	379.37	1.34258e-11
		571.358	3.6276e-13							442.439	1.41137e-11	401.637	9.63206e-12	379.772	1.3528e-11
		572.001	3.62528e-13							442.917	1.41294e-11	402.066	9.7612e-12	380.174	1.35951e-11
		572.643	3.62345e-13							443.396	1.41375e-11	402.495	9.8788e-12	380.577	1.3704e-11
		573.286	3.61975e-13							443.874	1.41501e-11	402.924	1.00083e-11	380.979	1.37884e-11
		573.929	3.61874e-13							444.353	1.41621e-11	403.353	1.01311e-11	381.381	1.38503e-11
		574.572	3.61356e-13							444.832	1.41716e-11	403.782	1.02543e-11	381.783	1.39728e-11
		575.214	3.61155e-13							445.31	1.41887e-11	404.21	1.03629e-11	382.185	1.40592e-11
		575.857	3.60935e-13							445.789	1.41993e-11	404.639	1.04803e-11	382.587	1.41429e-11
		576.5	3.60889e-13							446.268	1.42071e-11	405.068	1.05996e-11	382.989	1.4228e-11
		577.143	3.60361e-13							446.746	1.42215e-11	405.497	1.07126e-11	383.391	1.43096e-11
		577.785	3.60441e-13							447.225	1.42379e-11	405.926	1.08261e-11	383.793	1.43923e-11
		578.428	3.60239e-13							447.703	1.42539e-11	406.355	1.09388e-11	384.195	1.44939e-11
		579.071	3.59972e-13							448.182	1.42661e-11	406.783	1.10528e-11	384.597	1.45704e-11
		579.714	3.59822e-13							448.661	1.42755e-11	407.212	1.11728e-11	384.999	1.46459e-11
		580.356	3.59643e-13							449.139	1.42921e-11	407.641	1.1291e-11	385.401	1.47399e-11
		580.999	3.59428e-13							449.618	1.43004e-11	408.07	1.1404e-11	385.803	1.48351e-11
		581.642	3.59172e-13							450.096	1.43142e-11	408.499	1.15237e-11	386.205	1.49208e-11
		582.285	3.59162e-13							450.575	1.43342e-11	408.928	1.16498e-11	386.607	1.5003e-11
		582.928	3.58728e-13							451.054	1.4345e-11	409.357	1.17668e-11	387.009	1.50891e-11
		583.57	3.58811e-13							451.532	1.43462e-11	409.785	1.18911e-11	387.411	1.51974e-11
		584.213	3.58608e-13							452.011	1.43542e-11	410.214	1.20155e-11	387.813	1.52861e-11
		584.856	3.58217e-13							452.49	1.43661e-11	410.643	1.21419e-11	388.215	1.53888e-11
		585.499	3.57974e-13							452.968	1.43884e-11	411.072	1.22674e-11	388.617	1.54774e-11
		586.141	3.57903e-13							453.447	1.43865e-11	411.501	1.23977e-11	389.019	1.5571e-11
		586.784	3.57658e-13							453.925	1.44148e-11	411.93	1.25221e-11	389.421	1.56756e-11
		587.427	3.57368e-13							454.404	1.44285e-11	412.358	1.26511e-11	389.823	1.57745e-11
		588.07	3.5732e-13							454.883	1.4441e-11	412.787	1.27679e-11	390.225	1.58623e-11
		588.712	3.57027e-13							455.361	1.44418e-11	413.216	1.28893e-11	390.627	1.5925e-11
		589.355	3.56979e-13							455.84	1.44427e-11	413.645	1.3017e-11	391.029	1.60231e-11
		589.998	3.56739e-13							456.318	1.44393e-11	414.074	1.31424e-11	391.432	1.61035e-11
		590.641	3.56973e-13							456.797	1.44658e-11	414.503	1.32685e-11	391.834	1.6202e-11
		591.283	3.56623e-13							457.276	1.44892e-11	414.931	1.33955e-11	392.236	1.62917e-11
		591.926	3.56462e-13							457.754	1.45004e-11	415.36	1.35186e-11	392.638	1.64052e-11
		592.569	3.56436e-13							458.233	1.44965e-11	415.789	1.36355e-11	393.04	1.64854e-11
		593.212	3.56278e-13							458.712	1.45024e-11	416.218	1.37709e-11	393.442	1.65738e-11
		593.855	3.55962e-13							459.19	1.45034e-11	416.647	1.38882e-11	393.844	1.66743e-11
		594.497	3.55982e-13							459.669	1.45208e-11	417.076	1.40124e-11	394.246	1.67719e-11
		595.14	3.55711e-13							460.147	1.45314e-11	417.504	1.41399e-11	394.648	1.68663e-11
		595.783	3.55513e-13							460.626	1.45509e-11	417.933	1.42596e-11	395.05	1.69602e-11
		596.426	3.55359e-13							461.105	1.45689e-11	418.362	1.43889e-11	395.452	1.70651e-11
		597.068	3.55436e-13							461.583	1.4584e-11	418.791	1.45057e-11	395.854	1.71443e-11
		597.711	3.55346e-13							462.062	1.45837e-11	419.22	1.46228e-11	396.256	1.72338e-11
		598.354	3.55197e-13							462.54	1.45817e-11	419.649	1.4743e-11	396.658	1.7308e-11
		598.997	3.54947e-13							463.019	1.46038e-11	420.078	1.48597e-11	397.06	1.74011e-11
		599.639	3.54828e-13							463.498	1.46141e-11	420.506	1.49673e-11	397.462	1.74792e-11
		600.282	3.54648e-13							463.976	1.46273e-11	420.935	1.50789e-11	397.864	1.7555e-11
		600.925	3.5444e-13							464.455	1.46366e-11	421.364	1.51911e-11	398.266	1.76437e-11
		601.568	3.54248e-13							464.934	1.46319e-11	421.793	1.5297e-11	398.668	1.77233e-11
		602.21	3.53987e-13							465.412	1.46466e-11	422.222	1.53988e-11	399.07	1.7799e-11
		602.853	3.53849e-13							465.891	1.46512e-11	422.651	1.55113e-11	399.472	1.78791e-11
		603.496	3.53782e-13							466.369	1.46654e-11	423.079	1.56084e-11	399.874	1.79605e-11
		604.139	3.53495e-13							466.848	1.46623e-11	423.508	1.57141e-11	400.276	1.80328e-11
		604.782	3.53156e-13							467.327	1.469e-11	423.937	1.58109e-11	400.678	1.81064e-11
		605.424	3.52829e-13							467.805	1.46827e-11	424.366	1.58956e-11	401.08	1.81792e-11
		606.067	3.5268e-13							468.284	1.46958e-11	424.795	1.5989e-11	401.482	1.82542e-11
		606.71	3.52388e-13							468.762	1.46934e-11	425.224	1.60775e-11	401.885	1.83323e-11
		607.353	3.52203e-13							469.241	1.46969e-11	425.652	1.61631e-11	402.287	1.83896e-11
		607.995	3.5196e-13							469.72	1.47062e-11	426.081	1.62441e-11	402.689	1.84571e-11
		608.638	3.51979e-13							470.198	1.47184e-11	426.51	1.63227e-11	403.091	1.85115e-11
		609.281	3.5168e-13							470.677	1.47201e-11	426.939	1.63954e-11	403.493	1.85781e-11
		609.924	3.5172e-13							471.156	1.47371e-11	427.368	1.64625e-11	403.895	1.86265e-11
		610.566	3.51597e-13							471.634	1.47325e-11	427.797	1.65299e-11	404.297	1.86738e-11
		611.209	3.51382e-13							472.113	1.47345e-11	428.225	1.6591e-11	404.699	1.8723e-11
		611.852	3.51216e-13							472.591	1.47469e-11	428.654	1.66506e-11	405.101	1.87682e-11
		612.495	3.5097e-13							473.07	1.47524e-11	429.083	1.67028e-11	405.503	1.88261e-11
		613.138	3.50998e-13							473.549	1.47381e-11	429.512	1.67474e-11	405.905	1.88505e-11
		613.78	3.50572e-13							474.027	1.47506e-11	429.941	1.67863e-11	406.307	1.88847e-11
		614.423	3.50344e-13							474.506	1.47546e-11	430.37	1.68352e-11	406.709	1.89136e-11
		615.066	3.50217e-13							474.985	1.47574e-11	430.799	1.68662e-11	407.111	1.89405e-11
		615.709	3.50082e-13							475.463	1.47605e-11	431.227	1.68945e-11	407.513	1.8971e-11
		616.351	3.49991e-13							475.942	1.47537e-11	431.656	1.69101e-11	407.915	1.9004e-11
		616.994	3.49767e-13							476.42	1.47508e-11	432.085	1.69305e-11	408.317	1.9021e-11
		617.637	3.49902e-13							476.899	1.47555e-11	432.514	1.69485e-11	408.719	1.90385e-11
		618.28	3.49568e-13							477.378	1.47613e-11	432.943	1.69564e-11	409.121	1.90395e-11
		618.922	3.49184e-13							477.856	1.47616e-11	433.372	1.69573e-11	409.523	1.90433e-11
		619.565	3.49132e-13							478.335	1.47724e-11	433.8	1.69526e-11	409.925	1.905e-11
		620.208	3.48182e-13							478.813	1.47606e-11	434.229	1.69467e-11	410.327	1.90375e-11
		620.851	3.4763e-13							479.292	1.476e-11	434.658	1.69475e-11	410.729	1.90399e-11
		621.493	3.47246e-13							479.771	1.47793e-11	435.087	1.69265e-11	411.131	1.90417e-11
		622.136	3.4705e-13							480.249	1.4748e-11	435.516	1.69056e-11	411.533	1.90181e-11
		622.779	3.46845e-13							480.728	1.47585e-11	435.945	1.68795e-11	411.935	1.90047e-11
		623.422	3.46418e-13							481.207	1.47564e-11	436.373	1.6851e-11	412.337	1.8986e-11
		624.065	3.46454e-13							481.685	1.47372e-11	436.802	1.68253e-11	412.74	1.89731e-11
		624.707	3.46165e-13							482.164	1.47504e-11	437.231	1.67837e-11	413.142	1.89518e-11
		625.35	3.45963e-13							482.642	1.475e-11	437.66	1.67436e-11	413.544	1.89248e-11
		625.993	3.45468e-13							483.121	1.47338e-11	438.089	1.669e-11	413.946	1.88973e-11
		626.636	3.45483e-13							483.6	1.47402e-11	438.518	1.66455e-11	414.348	1.88705e-11
		627.278	3.4518e-13							484.078	1.47349e-11	438.947	1.65902e-11	414.75	1.88298e-11
		627.921	3.44861e-13							484.557	1.4724e-11	439.375	1.65296e-11	415.152	1.88006e-11
		628.564	3.4452e-13							485.035	1.47071e-11	439.804	1.64606e-11	415.554	1.87426e-11
		629.207	3.44289e-13							485.514	1.47048e-11	440.233	1.63889e-11	415.956	1.86817e-11
		629.849	3.44016e-13							485.993	1.46805e-11	440.662	1.6315e-11	416.358	1.86434e-11
		630.492	3.43702e-13							486.471	1.46812e-11	441.091	1.6234e-11	416.76	1.85901e-11
		631.135	3.43323e-13							486.95	1.46769e-11	441.52	1.61554e-11	417.162	1.85263e-11
		631.778	3.43303e-13							487.429	1.46714e-11	441.948	1.60693e-11	417.564	1.84753e-11
		632.42	3.42896e-13							487.907	1.46672e-11	442.377	1.59723e-11	417.966	1.84251e-11
		633.063	3.4295e-13							488.386	1.46599e-11	442.806	1.58729e-11	418.368	1.83535e-11
		633.706	3.42634e-13							488.864	1.46352e-11	443.235	1.57739e-11	418.77	1.82824e-11
		634.349	3.42461e-13							489.343	1.46386e-11	443.664	1.56716e-11	419.172	1.82187e-11
		634.992	3.42232e-13							489.822	1.4616e-11	444.093	1.5556e-11	419.574	1.81458e-11
		635.634	3.42324e-13							490.3	1.4593e-11	444.521	1.54419e-11	419.976	1.80697e-11
		636.277	3.42131e-13							490.779	1.45973e-11	444.95	1.53253e-11	420.378	1.79902e-11
		636.92	3.41379e-13							491.257	1.45857e-11	445.379	1.52045e-11	420.78	1.79177e-11
		637.563	3.4158e-13							491.736	1.45825e-11	445.808	1.50796e-11	421.182	1.78287e-11
		638.205	3.41417e-13							492.215	1.45688e-11	446.237	1.49548e-11	421.584	1.77391e-11
		638.848	3.41175e-13							492.693	1.45462e-11	446.666	1.48102e-11	421.986	1.7658e-11
		639.491	3.40778e-13							493.172	1.4543e-11	447.094	1.46712e-11	422.388	1.75593e-11
		640.134	3.3997e-13							493.651	1.4529e-11	447.523	1.45258e-11	422.79	1.7452e-11
		640.776	3.40257e-13							494.129	1.45037e-11	447.952	1.43813e-11	423.192	1.73699e-11
		641.419	3.39826e-13							494.608	1.45014e-11	448.381	1.42269e-11	423.595	1.72705e-11
		642.062	3.3946e-13							495.086	1.44921e-11	448.81	1.40757e-11	423.997	1.7171e-11
		642.705	3.39153e-13							495.565	1.44654e-11	449.239	1.38995e-11	424.399	1.70492e-11
		643.347	3.38526e-13							496.044	1.4454e-11	449.668	1.37407e-11	424.801	1.6944e-11
		643.99	3.38416e-13							496.522	1.44359e-11	450.096	1.35733e-11	425.203	1.68296e-11
		644.633	3.38043e-13							497.001	1.44173e-11	450.525	1.34084e-11	425.605	1.67335e-11
		645.276	3.37772e-13							497.479	1.4394e-11	450.954	1.32295e-11	426.007	1.66218e-11
		645.919	3.37471e-13							497.958	1.43724e-11	451.383	1.30577e-11	426.409	1.65068e-11
		646.561	3.37162e-13							498.437	1.4367e-11	451.812	1.28802e-11	426.811	1.6403e-11
		647.204	3.3698e-13							498.915	1.43317e-11	452.241	1.27033e-11	427.213	1.62849e-11
		647.847	3.3676e-13							499.394	1.43266e-11	452.669	1.25259e-11	427.615	1.61671e-11
		648.49	3.36636e-13							499.873	1.43085e-11	453.098	1.23343e-11	428.017	1.60422e-11
		649.132	3.36576e-13							500.351	1.43057e-11	453.527	1.21548e-11	428.419	1.59183e-11
		649.775	3.36397e-13							500.83	1.42882e-11	453.956	1.19711e-11	428.821	1.58049e-11
		650.418	3.36259e-13							501.308	1.42711e-11	454.385	1.17777e-11	429.223	1.56867e-11
		651.061	3.36038e-13							501.787	1.42477e-11	454.814	1.15872e-11	429.625	1.55762e-11
		651.703	3.35953e-13							502.266	1.4233e-11	455.242	1.13997e-11	430.027	1.54416e-11
		652.346	3.35489e-13							502.744	1.42167e-11	455.671	1.12047e-11	430.429	1.53154e-11
		652.989	3.35123e-13							503.223	1.41887e-11	456.1	1.10048e-11	430.831	1.51794e-11
		653.632	3.35186e-13							503.701	1.41712e-11	456.529	1.08063e-11	431.233	1.5048e-11
		654.274	3.35e-13							504.18	1.41428e-11	456.958	1.06101e-11	431.635	1.49322e-11
		654.917	3.34805e-13							504.659	1.41312e-11	457.387	1.04098e-11	432.037	1.4804e-11
		655.56	3.34787e-13							505.137	1.40984e-11	457.815	1.02058e-11	432.439	1.466e-11
		656.203	3.34533e-13							505.616	1.40839e-11	458.244	1.00066e-11	432.841	1.45347e-11
		656.846	3.34329e-13							506.095	1.40751e-11	458.673	9.80676e-12	433.243	1.44293e-11
		657.488	3.34151e-13							506.573	1.40597e-11	459.102	9.60571e-12	433.645	1.43012e-11
		658.131	3.33854e-13							507.052	1.40494e-11	459.531	9.39935e-12	434.048	1.41667e-11
		658.774	3.33605e-13							507.53	1.40328e-11	459.96	9.19167e-12	434.45	1.40415e-11
		659.417	3.33404e-13							508.009	1.40035e-11	460.389	8.98854e-12	434.852	1.39074e-11
		660.059	3.33127e-13							508.488	1.39947e-11	460.817	8.78309e-12	435.254	1.37696e-11
		660.702	3.3276e-13							508.966	1.39794e-11	461.246	8.58829e-12	435.656	1.36577e-11
		661.345	3.32528e-13							509.445	1.39572e-11	461.675	8.38598e-12	436.058	1.35351e-11
		661.988	3.32345e-13							509.923	1.39397e-11	462.104	8.18402e-12	436.46	1.33981e-11
		662.63	3.31975e-13							510.402	1.3921e-11	462.533	7.98774e-12	436.862	1.32991e-11
		663.273	3.31874e-13							510.881	1.39166e-11	462.962	7.79092e-12	437.264	1.31703e-11
		663.916	3.31356e-13							511.359	1.3888e-11	463.39	7.60234e-12	437.666	1.30673e-11
		664.559	3.31155e-13							511.838	1.38819e-11	463.819	7.4157e-12	438.068	1.29375e-11
		665.201	3.30935e-13							512.317	1.38642e-11	464.248	7.23233e-12	438.47	1.28481e-11
		665.844	3.30889e-13							512.795	1.38481e-11	464.677	7.04827e-12	438.872	1.27385e-11
		666.487	3.30361e-13							513.274	1.38377e-11	465.106	6.87421e-12	439.274	1.26421e-11
		667.13	3.30441e-13							513.752	1.38079e-11	465.535	6.70494e-12	439.676	1.25474e-11
		667.773	3.30239e-13							514.231	1.38022e-11	465.963	6.53258e-12	440.078	1.24306e-11
		668.415	3.29972e-13							514.71	1.37993e-11	466.392	6.36846e-12	440.48	1.23469e-11
		669.058	3.29822e-13							515.188	1.37809e-11	466.821	6.2121e-12	440.882	1.22467e-11
		669.701	3.29643e-13							515.667	1.37755e-11	467.25	6.05484e-12	441.284	1.21708e-11
		670.344	3.29428e-13							516.146	1.37693e-11	467.679	5.90018e-12	441.686	1.20751e-11
		670.986	3.29172e-13							516.624	1.37454e-11	468.108	5.75426e-12	442.088	1.19993e-11
		671.629	3.29162e-13							517.103	1.37416e-11	468.536	5.61157e-12	442.49	1.1938e-11
		672.272	3.28728e-13							517.581	1.3716e-11	468.965	5.48054e-12	442.892	1.18607e-11
		672.915	3.28811e-13							518.06	1.37098e-11	469.394	5.34708e-12	443.294	1.17741e-11
		673.557	3.28608e-13							518.539	1.36981e-11	469.823	5.22001e-12	443.696	1.17215e-11
		674.2	3.28217e-13							519.017	1.37026e-11	470.252	5.10105e-12	444.098	1.16723e-11
		674.843	3.27974e-13							519.496	1.36968e-11	470.681	4.98346e-12	444.5	1.15962e-11
		675.486	3.27903e-13							519.974	1.36963e-11	471.11	4.87808e-12	444.903	1.15361e-11
		676.128	3.27658e-13							520.453	1.36834e-11	471.538	4.76482e-12	445.305	1.1485e-11
		676.771	3.27368e-13							520.932	1.36694e-11	471.967	4.66252e-12	445.707	1.14439e-11
		677.414	3.2732e-13							521.41	1.36757e-11	472.396	4.56425e-12	446.109	1.13921e-11
		678.057	3.27027e-13							521.889	1.36672e-11	472.825	4.47455e-12	446.511	1.13537e-11
		678.7	3.26979e-13							522.368	1.36642e-11	473.254	4.38369e-12	446.913	1.12881e-11
		679.342	3.26739e-13							522.846	1.36601e-11	473.683	4.28858e-12	447.315	1.12638e-11
		679.985	3.26973e-13							523.325	1.36646e-11	474.111	4.21495e-12	447.717	1.12224e-11
		680.628	3.26623e-13							523.803	1.36549e-11	474.54	4.14053e-12	448.119	1.1174e-11
		681.271	3.26462e-13							524.282	1.3658e-11	474.969	4.06424e-12	448.521	1.11352e-11
		681.913	3.26436e-13							524.761	1.36435e-11	475.398	3.98555e-12	448.923	1.1089e-11
		682.556	3.26278e-13							525.239	1.36512e-11	475.827	3.91284e-12	449.325	1.10795e-11
		683.199	3.25962e-13							525.718	1.36475e-11	476.256	3.84955e-12	449.727	1.10606e-11
		683.842	3.25982e-13							526.196	1.3639e-11	476.684	3.78492e-12	450.129	1.10144e-11
		684.484	3.25711e-13							526.675	1.36443e-11	477.113	3.73106e-12	450.531	1.09836e-11
		685.127	3.25513e-13							527.154	1.36408e-11	477.542	3.67201e-12	450.933	1.09755e-11
		685.77	3.25359e-13							527.632	1.3628e-11	477.971	3.61396e-12	451.335	1.09527e-11
		686.413	3.25436e-13							528.111	1.36384e-11	478.4	3.56127e-12	451.737	1.09299e-11
		687.055	3.25346e-13							528.59	1.36279e-11	478.829	3.50985e-12	452.139	1.08873e-11
		687.698	3.25197e-13							529.068	1.36396e-11	479.257	3.46196e-12	452.541	1.08776e-11
		688.341	3.24947e-13							529.547	1.3625e-11	479.686	3.41527e-12	452.943	1.08406e-11
		688.984	3.24828e-13							530.025	1.36162e-11	480.115	3.36636e-12	453.345	1.08336e-11
		689.627	3.24648e-13							534.504	1.36158e-11	480.544	3.32126e-12	453.747	1.0797e-11
		690.269	3.2444e-13							538.983	1.36217e-11	480.973	3.28177e-12	454.149	1.07811e-11
		690.912	3.24248e-13							543.461	1.36361e-11	481.402	3.23974e-12	454.551	1.0759e-11
		691.555	3.23987e-13							547.94	1.36369e-11	481.831	3.19922e-12	454.953	1.07521e-11
		692.198	3.23849e-13							552.418	1.36376e-11	482.259	3.15901e-12	455.356	1.07123e-11
		692.84	3.23782e-13							556.897	1.36441e-11	482.688	3.12442e-12	455.758	1.07075e-11
		693.483	3.23495e-13							561.376	1.36513e-11	483.117	3.08858e-12	456.16	1.06913e-11
		694.126	3.23156e-13							565.854	1.36421e-11	483.546	3.05802e-12	456.562	1.0668e-11
		694.769	3.22829e-13							570.333	1.36454e-11	483.975	3.02297e-12	456.964	1.06852e-11
		695.411	3.2268e-13							572.812	1.36473e-11	484.404	2.99041e-12	457.366	1.06515e-11
		696.054	3.22388e-13							575.29	1.36358e-11	484.832	2.94445e-12	457.768	1.06402e-11
		696.697	3.22203e-13							577.769	1.36471e-11	485.261	2.9179e-12	458.17	1.06402e-11
		697.34	3.2196e-13							580.247	1.36376e-11	485.69	2.88961e-12	458.572	1.06333e-11
		697.982	3.21979e-13							582.726	1.36429e-11	486.119	2.86454e-12	458.974	1.06103e-11
		698.625	3.2168e-13							585.205	1.36416e-11	486.548	2.83744e-12	459.376	1.05977e-11
		699.268	3.2172e-13							587.683	1.36381e-11	486.977	2.81378e-12	459.778	1.06121e-11
		699.911	3.21597e-13							590.162	1.36423e-11	487.405	2.7881e-12	460.18	1.06043e-11
		700.554	3.21382e-13							592.64	1.36426e-11	487.834	2.76666e-12	460.582	1.05861e-11
										595.119	1.36435e-11	488.263	2.74407e-12	460.984	1.05693e-11
										597.598	1.36459e-11	488.692	2.7236e-12	461.386	1.05478e-11
										600.076	1.36474e-11	489.121	2.70211e-12	461.788	1.0557e-11
										602.555	1.36429e-11	489.55	2.68415e-12	462.19	1.05485e-11
										605.034	1.3638e-11	489.978	2.66585e-12	462.592	1.05456e-11
										607.512	1.36481e-11	490.407	2.64892e-12	462.994	1.05317e-11
										609.991	1.36504e-11	490.836	2.63387e-12	463.396	1.05051e-11
										612.469	1.36355e-11	491.265	2.61714e-12	463.798	1.05232e-11
										614.948	1.36448e-11	491.694	2.60411e-12	464.2	1.05213e-11
										617.427	1.3636e-11	492.123	2.58837e-12	464.602	1.05295e-11
										619.905	1.36398e-11	492.552	2.57676e-12	465.004	1.05116e-11
										622.384	1.36341e-11	492.98	2.56314e-12	465.406	1.0502e-11
										624.862	1.36349e-11	493.409	2.55221e-12	465.808	1.05028e-11
										627.341	1.36335e-11	493.838	2.54195e-12	466.211	1.04814e-11
										629.82	1.36317e-11	494.267	2.5276e-12	466.613	1.04726e-11
										632.298	1.36328e-11	494.696	2.51884e-12	467.015	1.04983e-11
										634.777	1.36309e-11	495.125	2.50883e-12	467.417	1.04707e-11
										637.256	1.36426e-11	495.553	2.50048e-12	467.819	1.0482e-11
										639.734	1.36349e-11	495.982	2.49237e-12	468.221	1.04909e-11
										642.213	1.36434e-11	496.411	2.48413e-12	468.623	1.04753e-11
										644.691	1.36347e-11	496.84	2.47653e-12	469.025	1.04705e-11
										647.17	1.36321e-11	497.269	2.46923e-12	469.427	1.04694e-11
										649.649	1.3633e-11	497.698	2.46514e-12	469.829	1.0496e-11
										652.127	1.36246e-11	498.126	2.45951e-12	470.231	1.04984e-11
										654.606	1.36588e-11	498.555	2.45358e-12	470.633	1.04718e-11
										657.084	1.36392e-11	498.984	2.44698e-12	471.035	1.04753e-11
										659.563	1.36081e-11	499.413	2.44382e-12	471.437	1.04728e-11
										662.042	1.36212e-11	499.842	2.44083e-12	471.839	1.04719e-11
										664.52	1.36173e-11	500.271	2.43659e-12	472.241	1.04694e-11
										666.999	1.36318e-11	500.699	2.43434e-12	472.643	1.04855e-11
										669.478	1.36301e-11	501.128	2.43062e-12	473.045	1.04971e-11
										671.956	1.36267e-11	501.557	2.42835e-12	473.447	1.04654e-11
										674.435	1.3626e-11	501.986	2.42405e-12	473.849	1.0505e-11
										676.913	1.36232e-11	502.415	2.42284e-12	474.251	1.04884e-11
										679.392	1.36264e-11	502.844	2.42128e-12	474.653	1.04844e-11
										681.871	1.36221e-11	503.273	2.4198e-12	475.055	1.04903e-11
										684.349	1.36272e-11	503.701	2.41929e-12	475.457	1.04797e-11
										686.828	1.36201e-11	504.13	2.41645e-12	475.859	1.04927e-11
										689.307	1.3622e-11	504.559	2.41666e-12	476.261	1.04924e-11
										691.785	1.36166e-11	504.988	2.41906e-12	476.663	1.04801e-11
										694.264	1.36187e-11	505.417	2.41922e-12	477.066	1.05117e-11
										696.742	1.36199e-11	505.846	2.41719e-12	477.468	1.04945e-11
										699.221	1.36022e-11	506.274	2.42015e-12	477.87	1.04917e-11
										701.7	1.36106e-11	506.703	2.41942e-12	478.272	1.04925e-11
												507.132	2.4214e-12	478.674	1.05225e-11
												507.561	2.42309e-12	479.076	1.05082e-11
												507.99	2.42585e-12	479.478	1.05177e-11
												508.419	2.42744e-12	479.88	1.05059e-11
												508.847	2.43241e-12	480.282	1.05072e-11
												509.276	2.4324e-12	480.684	1.0503e-11
												509.705	2.4351e-12	481.086	1.05009e-11
												510.134	2.44026e-12	481.488	1.04982e-11
												510.563	2.44447e-12	481.89	1.04982e-11
												510.992	2.44686e-12	482.292	1.05028e-11
												511.42	2.45253e-12	482.694	1.05005e-11
												511.849	2.45733e-12	483.096	1.05024e-11
												512.278	2.46178e-12	483.498	1.04961e-11
												512.707	2.46713e-12	483.9	1.05006e-11
												513.136	2.47265e-12	484.302	1.04982e-11
												513.565	2.47881e-12	484.704	1.05024e-11
												513.994	2.48401e-12	485.106	1.04952e-11
												514.422	2.48321e-12	485.508	1.04953e-11
												514.851	2.48069e-12	485.91	1.04848e-11
												515.28	2.47873e-12	486.312	1.04946e-11
												515.709	2.47783e-12	486.714	1.04811e-11
												516.138	2.47671e-12	487.116	1.04997e-11
												516.567	2.47347e-12	487.519	1.04867e-11
												516.995	2.47346e-12	487.921	1.0484e-11
												517.424	2.46979e-12	488.323	1.04861e-11
												517.853	2.46746e-12	488.725	1.04859e-11
												518.282	2.46561e-12	489.127	1.04924e-11
												518.711	2.46462e-12	489.529	1.04902e-11
												519.14	2.46195e-12	489.931	1.04906e-11
												519.568	2.45952e-12	490.333	1.04824e-11
												519.997	2.45853e-12	490.735	1.04852e-11
												520.426	2.45573e-12	491.137	1.04864e-11
												520.855	2.45289e-12	491.539	1.04799e-11
												521.284	2.45226e-12	491.941	1.04812e-11
												521.713	2.45075e-12	492.343	1.04791e-11
												522.141	2.44697e-12	492.745	1.04772e-11
												522.57	2.44586e-12	493.147	1.04809e-11
												522.999	2.44361e-12	493.549	1.0483e-11
												523.428	2.44235e-12	493.951	1.04771e-11
												523.857	2.43898e-12	494.353	1.04807e-11
												524.286	2.439e-12	494.755	1.04725e-11
												524.715	2.43516e-12	495.157	1.04782e-11
												525.143	2.4339e-12	495.559	1.04784e-11
												525.572	2.43114e-12	495.961	1.04778e-11
												526.001	2.43064e-12	496.363	1.04745e-11
												526.43	2.428e-12	496.765	1.04767e-11
												526.859	2.42631e-12	497.167	1.04767e-11
												527.288	2.42626e-12	497.569	1.04749e-11
												527.716	2.42394e-12	497.971	1.04772e-11
												528.145	2.42078e-12	498.374	1.04725e-11
												528.574	2.41993e-12	498.776	1.04696e-11
												529.003	2.41873e-12	499.178	1.04693e-11
												529.432	2.41519e-12	499.58	1.04736e-11
												529.861	2.41459e-12	499.982	1.04684e-11
												530.289	2.41277e-12	500.384	1.04748e-11
												530.718	2.4118e-12	500.786	1.04748e-11
												531.147	2.40843e-12	501.188	1.04742e-11
												531.576	2.40644e-12	501.59	1.04739e-11
												532.005	2.40432e-12	501.992	1.04716e-11
												532.434	2.40461e-12	502.394	1.04721e-11
												532.862	2.40046e-12	502.796	1.04744e-11
												533.291	2.3988e-12	503.198	1.04764e-11
												533.72	2.39921e-12	503.6	1.04728e-11
												534.149	2.3959e-12	504.002	1.04753e-11
												534.578	2.39507e-12	504.404	1.04794e-11
												535.007	2.39292e-12	504.806	1.04747e-11
												535.436	2.39365e-12	505.208	1.0473e-11
												535.864	2.39053e-12	505.61	1.0483e-11
												536.293	2.38817e-12	506.012	1.04792e-11
												536.722	2.38718e-12	506.414	1.04761e-11
												537.151	2.38521e-12	506.816	1.04717e-11
												537.58	2.38519e-12	507.218	1.04746e-11
												538.009	2.38268e-12	507.62	1.04742e-11
												538.437	2.38072e-12	508.022	1.0463e-11
												538.866	2.38021e-12	508.424	1.04725e-11
												539.295	2.37861e-12	508.827	1.04746e-11
												539.724	2.37626e-12	509.229	1.04723e-11
												540.153	2.37514e-12	509.631	1.04773e-11
												540.582	2.37374e-12	510.033	1.04766e-11
												541.01	2.37083e-12	510.435	1.04741e-11
												541.439	2.36982e-12	510.837	1.04718e-11
												541.868	2.36891e-12	511.239	1.04729e-11
												542.297	2.36862e-12	511.641	1.0471e-11
												542.726	2.36614e-12	512.043	1.04707e-11
												543.155	2.3646e-12	512.445	1.04744e-11
												543.583	2.36295e-12	512.847	1.04696e-11
												544.012	2.36089e-12	513.249	1.04781e-11
												544.441	2.35951e-12	513.651	1.04735e-11
												544.87	2.35799e-12	514.053	1.04687e-11
												545.299	2.35717e-12	514.455	1.04755e-11
												545.728	2.35565e-12	514.857	1.04744e-11
												546.157	2.35573e-12	515.259	1.04707e-11
												546.585	2.35378e-12	515.661	1.04743e-11
												547.014	2.35143e-12	516.063	1.04747e-11
												547.443	2.34979e-12	516.465	1.04722e-11
												547.872	2.35086e-12	516.867	1.04766e-11
												548.301	2.34954e-12	517.269	1.04691e-11
												548.73	2.34665e-12	517.671	1.04734e-11
												549.158	2.34556e-12	518.073	1.04706e-11
												549.587	2.34379e-12	518.475	1.04691e-11
												550.016	2.34306e-12	518.877	1.04707e-11
												550.445	2.33974e-12	519.279	1.04843e-11
												550.874	2.34105e-12	519.682	1.04745e-11
												551.303	2.33826e-12	520.084	1.04705e-11
												551.731	2.33757e-12	520.486	1.04829e-11
												552.16	2.33637e-12	520.888	1.04689e-11
												552.589	2.33273e-12	521.29	1.04758e-11
												553.018	2.33244e-12	521.692	1.04763e-11
												553.447	2.33069e-12	522.094	1.04732e-11
												553.876	2.33095e-12	522.496	1.04759e-11
												554.304	2.32878e-12	522.898	1.04729e-11
												554.733	2.32767e-12	523.3	1.04702e-11
												555.162	2.32674e-12	523.702	1.04735e-11
												555.591	2.32603e-12	524.104	1.04733e-11
												556.02	2.3244e-12	524.506	1.04766e-11
												556.449	2.32415e-12	524.908	1.04695e-11
												556.878	2.322e-12	525.31	1.0472e-11
												557.306	2.31969e-12	525.712	1.04736e-11
												557.735	2.32086e-12	526.114	1.04714e-11
												558.164	2.31817e-12	526.516	1.04697e-11
												558.593	2.31808e-12	526.918	1.04736e-11
												559.022	2.31537e-12	527.32	1.04752e-11
												559.451	2.31629e-12	527.722	1.04764e-11
												559.879	2.31539e-12	528.124	1.04753e-11
												560.308	2.31508e-12	528.526	1.04703e-11
												560.737	2.31311e-12	528.928	1.04774e-11
												561.166	2.31261e-12	529.33	1.04739e-11
												561.595	2.3098e-12	529.732	1.04802e-11
												562.024	2.30854e-12	530.135	1.04738e-11
												562.452	2.30797e-12	530.537	1.04772e-11
												562.881	2.30788e-12	530.939	1.04786e-11
												563.31	2.30653e-12	531.341	1.04783e-11
												563.739	2.30538e-12	531.743	1.04772e-11
												564.168	2.30607e-12	532.145	1.04761e-11
												564.597	2.30369e-12	532.547	1.04734e-11
												565.025	2.30251e-12	532.949	1.04811e-11
												565.454	2.30059e-12	533.351	1.04864e-11
												565.883	2.29992e-12	533.753	1.04774e-11
												566.312	2.3004e-12	534.155	1.04805e-11
												566.741	2.29875e-12	534.557	1.04875e-11
												567.17	2.29897e-12	534.959	1.04849e-11
												567.599	2.29746e-12	535.361	1.04811e-11
												568.027	2.29607e-12	535.763	1.04988e-11
												568.456	2.29429e-12	536.165	1.0483e-11
												568.885	2.29417e-12	536.567	1.04836e-11
												569.314	2.29412e-12	536.969	1.04862e-11
												569.743	2.29287e-12	537.371	1.04777e-11
												570.172	2.29134e-12	537.773	1.04912e-11
												570.6	2.29164e-12	538.175	1.04928e-11
												571.029	2.28915e-12	538.577	1.04937e-11
												571.458	2.28908e-12	538.979	1.04904e-11
												571.887	2.28801e-12	539.381	1.04939e-11
												572.316	2.28682e-12	539.783	1.049e-11
												572.745	2.28537e-12	540.185	1.04956e-11
												573.173	2.28667e-12	540.587	1.04936e-11
												573.602	2.2848e-12	540.99	1.04944e-11
												574.031	2.28362e-12	541.392	1.04932e-11
												574.46	2.28375e-12	541.794	1.04948e-11
												574.889	2.28154e-12	542.196	1.04956e-11
												575.318	2.28241e-12	542.598	1.04963e-11
												575.747	2.28216e-12	543	1.04958e-11
												576.175	2.27935e-12	543.402	1.05007e-11
												576.604	2.28036e-12	543.804	1.04997e-11
												577.033	2.28009e-12	544.206	1.05005e-11
												577.462	2.27923e-12	544.608	1.05017e-11
												577.891	2.27813e-12	545.01	1.05017e-11
												578.32	2.27633e-12	545.412	1.05001e-11
												578.748	2.27485e-12	545.814	1.05075e-11
												579.177	2.27528e-12	546.216	1.05056e-11
												579.606	2.27372e-12	546.618	1.05078e-11
												580.035	2.27449e-12	547.02	1.05041e-11
												580.464	2.27205e-12	547.422	1.05058e-11
												580.893	2.27029e-12	547.824	1.0507e-11
												581.321	2.27062e-12	548.226	1.05007e-11
												581.75	2.27178e-12	548.628	1.05094e-11
												582.179	2.26917e-12	549.03	1.05048e-11
												582.608	2.26858e-12	549.432	1.05152e-11
												583.037	2.26707e-12	549.834	1.05066e-11
												583.466	2.26554e-12	550.236	1.05067e-11
												583.894	2.26611e-12	550.638	1.05065e-11
												584.323	2.26366e-12	551.04	1.05052e-11
												584.752	2.2629e-12	551.442	1.05055e-11
												585.181	2.26348e-12	551.845	1.05112e-11
												585.61	2.26238e-12	552.247	1.05049e-11
												586.039	2.26208e-12	552.649	1.05084e-11
												586.468	2.26132e-12	553.051	1.05097e-11
												586.896	2.25895e-12	553.453	1.05083e-11
												587.325	2.25883e-12	553.855	1.05184e-11
												587.754	2.2587e-12	554.257	1.05089e-11
												588.183	2.25694e-12	554.659	1.05089e-11
												588.612	2.25611e-12	555.061	1.05081e-11
												589.041	2.25614e-12	555.463	1.05059e-11
												589.469	2.25457e-12	555.865	1.05078e-11
												589.898	2.25488e-12	556.267	1.05109e-11
												590.327	2.25179e-12	556.669	1.05078e-11
												590.756	2.25382e-12	557.071	1.05081e-11
												591.185	2.25152e-12	557.473	1.05084e-11
												591.614	2.25179e-12	557.875	1.05113e-11
												592.042	2.25103e-12	558.277	1.05145e-11
												592.471	2.24998e-12	558.679	1.05104e-11
												592.9	2.24966e-12	559.081	1.05119e-11
												593.329	2.24868e-12	559.483	1.05128e-11
												593.758	2.24973e-12	559.885	1.05076e-11
												594.187	2.24728e-12	560.287	1.05127e-11
												594.615	2.24515e-12	560.689	1.05084e-11
												595.044	2.24566e-12	561.091	1.05108e-11
												595.473	2.2437e-12	561.493	1.05102e-11
												595.902	2.24233e-12	561.895	1.05087e-11
												596.331	2.24208e-12	562.298	1.05105e-11
												596.76	2.24118e-12	562.7	1.05107e-11
												597.189	2.24152e-12	563.102	1.0511e-11
												597.617	2.24118e-12	563.504	1.05121e-11
												598.046	2.2401e-12	563.906	1.05128e-11
												598.475	2.23894e-12	564.308	1.05108e-11
												598.904	2.23806e-12	564.71	1.05086e-11
												599.333	2.23658e-12	565.112	1.05131e-11
												599.762	2.23653e-12	565.514	1.05141e-11
												600.19	2.23533e-12	565.916	1.05075e-11
												600.619	2.2349e-12	566.318	1.05116e-11
												601.048	2.23442e-12	566.72	1.05077e-11
												601.477	2.23269e-12	567.122	1.05094e-11
												601.906	2.23101e-12	567.524	1.05069e-11
												602.335	2.23157e-12	567.926	1.05072e-11
												602.763	2.23185e-12	568.328	1.05066e-11
												603.192	2.2301e-12	568.73	1.05058e-11
												603.621	2.22956e-12	569.132	1.05063e-11
												604.05	2.2282e-12	569.534	1.05055e-11
												604.479	2.2283e-12	569.936	1.05107e-11
												604.908	2.22783e-12	570.338	1.05073e-11
												605.336	2.22727e-12	570.74	1.0511e-11
												605.765	2.22522e-12	571.142	1.05071e-11
												606.194	2.22586e-12	571.544	1.0506e-11
												606.623	2.22675e-12	571.946	1.05064e-11
												607.052	2.22515e-12	572.348	1.05027e-11
												607.481	2.22403e-12	572.75	1.05179e-11
												607.91	2.22386e-12	573.153	1.05092e-11
												608.338	2.22286e-12	573.555	1.04953e-11
												608.767	2.22239e-12	573.957	1.05012e-11
												609.196	2.22177e-12	574.359	1.04994e-11
												609.625	2.22205e-12	574.761	1.05059e-11
												610.054	2.2224e-12	575.163	1.05051e-11
												610.483	2.21967e-12	575.565	1.05036e-11
												610.911	2.21919e-12	575.967	1.05033e-11
												611.34	2.21918e-12	576.369	1.05021e-11
												611.769	2.21712e-12	576.771	1.05035e-11
												612.198	2.21854e-12	577.173	1.05015e-11
												612.627	2.21706e-12	577.575	1.05038e-11
												613.056	2.21648e-12	577.977	1.05007e-11
												613.484	2.21594e-12	578.379	1.05015e-11
												613.913	2.21606e-12	578.781	1.04991e-11
												614.342	2.21527e-12	579.183	1.05001e-11
												614.771	2.2153e-12	579.585	1.05006e-11
												615.2	2.21371e-12	579.987	1.04927e-11
												615.629	2.2145e-12	580.389	1.04964e-11
												616.057	2.21428e-12	580.791	1.0501e-11
												616.486	2.2131e-12	581.193	1.04999e-11
												616.915	2.213e-12	581.595	1.04992e-11
												617.344	2.21204e-12	581.997	1.04968e-11
												617.773	2.21163e-12	582.399	1.04982e-11
												618.202	2.20978e-12	582.801	1.05024e-11
												618.631	2.21152e-12	583.203	1.04985e-11
												619.059	2.21052e-12	583.606	1.04985e-11
												619.488	2.20916e-12	584.008	1.05137e-11
												619.917	2.20834e-12	584.41	1.0487e-11
												620.346	2.20803e-12	584.812	1.04976e-11
												621.775	2.2084e-12	585.214	1.04998e-11
												623.204	2.20755e-12	585.616	1.05005e-11
												624.632	2.20873e-12	586.018	1.05018e-11
												626.061	2.20719e-12	586.42	1.05009e-11
												627.49	2.20763e-12	586.822	1.0503e-11
												628.919	2.20641e-12	587.224	1.04992e-11
												630.348	2.20678e-12	587.626	1.04942e-11
												631.777	2.20621e-12	588.028	1.0501e-11
												633.205	2.20637e-12	588.43	1.04964e-11
												634.634	2.20606e-12	588.832	1.0499e-11
												636.063	2.2055e-12	589.234	1.04978e-11
												637.492	2.20671e-12	589.636	1.04998e-11
												638.921	2.20415e-12	590.038	1.04875e-11
												640.35	2.20424e-12	590.44	1.04975e-11
												641.778	2.20481e-12	590.842	1.05021e-11
												643.207	2.20426e-12	591.244	1.04963e-11
												644.636	2.20564e-12	591.646	1.04959e-11
												646.065	2.20572e-12	592.048	1.05001e-11
												647.494	2.20492e-12	592.45	1.04949e-11
												648.923	2.20538e-12	592.852	1.04936e-11
												650.352	2.206e-12	593.254	1.04961e-11
												651.78	2.20477e-12	593.656	1.05019e-11
												653.209	2.20326e-12	594.058	1.04975e-11
												654.638	2.20381e-12	594.461	1.04997e-11
												656.067	2.20458e-12	594.863	1.04963e-11
												657.496	2.20491e-12	595.265	1.04958e-11
												658.925	2.20529e-12	595.667	1.04911e-11
												660.353	2.20471e-12	596.069	1.04948e-11
												661.782	2.20496e-12	596.471	1.04956e-11
												663.211	2.20558e-12	596.873	1.04936e-11
												664.64	2.2057e-12	597.275	1.04872e-11
												666.069	2.20664e-12	597.677	1.04937e-11
												667.498	2.20729e-12	598.079	1.04929e-11
												668.926	2.20794e-12	598.481	1.04892e-11
												670.355	2.20634e-12	598.883	1.04907e-11
												671.784	2.20752e-12	599.285	1.04937e-11
												673.213	2.20722e-12	599.687	1.04915e-11
												674.642	2.20859e-12	600.089	1.04945e-11
												676.071	2.20912e-12	600.491	1.04942e-11
												677.499	2.20912e-12	600.893	1.04927e-11
												678.928	2.20937e-12	601.295	1.04791e-11
												680.357	2.21041e-12	601.697	1.04876e-11
												681.786	2.2102e-12	602.099	1.04934e-11
												683.215	2.20981e-12	602.501	1.04889e-11
												684.644	2.21247e-12	602.903	1.05032e-11
												686.073	2.21362e-12	603.305	1.04964e-11
												687.501	2.21396e-12	603.707	1.04924e-11
												688.93	2.21458e-12	604.109	1.04886e-11
												690.359	2.21651e-12	604.511	1.04907e-11
												691.788	2.21594e-12	604.914	1.04854e-11
												693.217	2.21542e-12	605.316	1.04924e-11
												694.646	2.21881e-12	605.718	1.04879e-11
												696.074	2.21991e-12	606.12	1.04903e-11
												697.503	2.21961e-12	606.522	1.04899e-11
												698.932	2.21958e-12	606.924	1.04903e-11
												700.361	2.22197e-12	607.326	1.04932e-11
														607.728	1.04973e-11
														608.13	1.04924e-11
														608.532	1.0491e-11
														608.934	1.04922e-11
														609.336	1.04908e-11
														609.738	1.04894e-11
														610.14	1.04889e-11
														610.542	1.04884e-11
														610.944	1.04956e-11
														611.346	1.04972e-11
														611.748	1.04886e-11
														612.15	1.04921e-11
														612.552	1.04926e-11
														612.954	1.04928e-11
														613.356	1.04897e-11
														613.758	1.04903e-11
														614.16	1.04877e-11
														614.562	1.04866e-11
														614.964	1.04871e-11
														615.366	1.0489e-11
														615.769	1.04884e-11
														616.171	1.04862e-11
														616.573	1.04869e-11
														616.975	1.04851e-11
														617.377	1.04845e-11
														617.779	1.04855e-11
														618.181	1.04825e-11
														618.583	1.04882e-11
														618.985	1.04887e-11
														619.387	1.04857e-11
														619.789	1.04872e-11
														620.191	1.04861e-11
														620.593	1.04914e-11
														620.995	1.04866e-11
														621.397	1.04905e-11
														621.799	1.04777e-11
														622.201	1.04871e-11
														622.603	1.04901e-11
														623.005	1.04888e-11
														623.407	1.05021e-11
														623.809	1.049e-11
														624.211	1.04906e-11
														624.613	1.04868e-11
														625.015	1.04881e-11
														625.417	1.04903e-11
														625.819	1.04912e-11
														626.221	1.05074e-11
														626.624	1.0488e-11
														627.026	1.04902e-11
														627.428	1.0487e-11
														627.83	1.04918e-11
														628.232	1.04903e-11
														628.634	1.0494e-11
														629.036	1.04933e-11
														629.438	1.04933e-11
														629.84	1.04975e-11
														630.242	1.04959e-11
														630.644	1.04985e-11
														631.046	1.04933e-11
														631.448	1.0489e-11
														631.85	1.04937e-11
														632.252	1.04905e-11
														632.654	1.04919e-11
														633.056	1.04961e-11
														633.458	1.04905e-11
														633.86	1.05018e-11
														634.262	1.04961e-11
														634.664	1.04947e-11
														635.066	1.04975e-11
														635.468	1.04966e-11
														635.87	1.04952e-11
														636.272	1.04993e-11
														636.674	1.04965e-11
														637.077	1.0501e-11
														637.479	1.04994e-11
														637.881	1.04979e-11
														638.283	1.05002e-11
														638.685	1.04972e-11
														639.087	1.04981e-11
														639.489	1.04951e-11
														639.891	1.04973e-11
														640.293	1.05009e-11
														640.695	1.04945e-11
														641.097	1.05023e-11
														641.499	1.05008e-11
														641.901	1.04992e-11
														642.303	1.04989e-11
														642.705	1.05012e-11
														643.107	1.05014e-11
														643.509	1.05017e-11
														643.911	1.05035e-11
														644.313	1.05075e-11
														644.715	1.05008e-11
														645.117	1.05016e-11
														645.519	1.04987e-11
														645.921	1.05025e-11
														646.323	1.04957e-11
														646.725	1.04954e-11
														647.127	1.04979e-11
														647.529	1.04938e-11
														647.932	1.04919e-11
														648.334	1.04948e-11
														648.736	1.04924e-11
														649.138	1.04971e-11
														649.54	1.04921e-11
														649.942	1.04929e-11
														650.344	1.04929e-11
														650.746	1.04944e-11
														651.148	1.04908e-11
														651.55	1.04922e-11
														651.952	1.04886e-11
														652.354	1.04865e-11
														652.756	1.04814e-11
														653.158	1.04835e-11
														653.56	1.04822e-11
														653.962	1.04847e-11
														654.364	1.04925e-11
														654.766	1.04785e-11
														655.168	1.04818e-11
														655.57	1.04833e-11
														655.972	1.04829e-11
														656.374	1.04841e-11
														656.776	1.04818e-11
														657.178	1.04796e-11
														657.58	1.04807e-11
														657.982	1.04809e-11
														658.385	1.04771e-11
														658.787	1.04927e-11
														659.189	1.04778e-11
														659.591	1.04752e-11
														659.993	1.04751e-11
														660.395	1.04765e-11
														660.797	1.04787e-11
														661.199	1.04781e-11
														661.601	1.04789e-11
														662.003	1.04759e-11
														662.405	1.04795e-11
														662.807	1.0472e-11
														663.209	1.04852e-11
														663.611	1.04764e-11
														664.013	1.04702e-11
														664.583	1.04691e-11
														665.153	1.04722e-11
														665.723	1.04715e-11
														666.293	1.04745e-11
														666.863	1.04677e-11
														667.433	1.04715e-11
														668.003	1.04698e-11
														668.573	1.04723e-11
														669.143	1.04722e-11
														669.713	1.04747e-11
														670.283	1.04689e-11
														670.853	1.04686e-11
														671.424	1.04679e-11
														671.994	1.04718e-11
														672.564	1.04671e-11
														673.134	1.04674e-11
														673.704	1.04716e-11
														674.274	1.04641e-11
														674.844	1.04666e-11
														675.414	1.04659e-11
														675.984	1.04704e-11
														676.554	1.04709e-11
														677.124	1.04632e-11
														677.694	1.04686e-11
														678.264	1.04679e-11
														678.834	1.04745e-11
														679.404	1.04722e-11
														679.974	1.04689e-11
														680.544	1.04694e-11
														681.114	1.04669e-11
														681.684	1.04743e-11
														682.254	1.04688e-11
														682.824	1.04687e-11
														683.394	1.0465e-11
														683.964	1.04731e-11
														684.534	1.04641e-11
														685.104	1.04637e-11
														685.674	1.04664e-11
														686.245	1.04639e-11
														686.815	1.04694e-11
														687.385	1.04674e-11
														687.955	1.04735e-11
														688.525	1.04724e-11
														689.095	1.04712e-11
														689.665	1.04763e-11
														690.235	1.04733e-11
														690.805	1.04748e-11
														691.375	1.04723e-11
														691.945	1.04757e-11
														692.515	1.04796e-11
														693.085	1.04804e-11
														693.655	1.04717e-11
														694.225	1.04746e-11
														694.795	1.04731e-11
														695.365	1.04766e-11
														695.935	1.04784e-11
														696.505	1.04797e-11
														697.075	1.04799e-11
														697.645	1.04793e-11
														698.215	1.04832e-11
														698.785	1.04832e-11
														699.355	1.04833e-11
														699.925	1.04851e-11
														700.495	1.04873e-11

[truncated: 56 more sheets: Fig.3b, Fig.3c, Fig.3d, Fig.3e, Fig.4g, Fig.4h, Supplementary Fig. 1, Supplementary Fig. 3, Supplementary Fig. 4a, Supplementary Fig. 5a, Supplementary Fig. 6, Supplementary Fig. 8, Supplementary Fig. 9, Supplementary Fig. 10, Supplementary Fig. 11, Supplementary Fig. 12, Supplementary Fig. 14a, Supplementary Fig. 15a, Supplementary Fig. 15b, Supplementary Fig. 15c …]
